# Supplementary material for: Unisexual and Heterosexual Meiotic Reproduction Generate Aneuploidy and Phenotypic Diversity De Novo in the Yeast Cryptococcus neoformans
Source: PLoS Biol. 2013 Sep 10;11(9):e1001653. doi: 10.1371/journal.pbio.1001653 (PMC3769227; doi:10.1371/journal.pbio.1001653)
Supplement: Table S2 — XL280 versus JEC21 exonic and intronic changes. (XLS) [file pbio.1001653.s017.xls]

## Sheet: Sheet1
Exonic
Chromosome	Type	Position	ORF	No. of ORF	JEC21	XL280	Exon_number	Strand	JEC21	XL280	Change	Gene_start	stop	New_stop_position	Percentage
AE017341.gb	SNP	5016	CNA00010	1	A	C	1	1	Ile_(I)	Leu_(L)	conservative_non-synonymous
AE017341.gb	SNP	6146	CNA00010	2	C	A	7	1	Arg_(R)	Ser_(S)	non-synonymous
AE017341.gb	SNP	6903	CNA00020	3	G	A	5	-1	Arg_(R)	Stop	new_stop_codon	6520	8278	6903	-0.207
AE017341.gb	Insertion	9336	CNA00030	4	9336	9337	3	1	1	multiple_of_three
AE017341.gb	SNP	12368	CNA00030	4	C	G	5	1	His_(H)	Asp_(D)	non-synonymous
AE017341.gb	SNP	14812	CNA00040	5	G	C	4	-1	Pro_(P)	Arg_(R)	non-synonymous
AE017341.gb	SNP	14869	CNA00040	5	T	C	4	-1	Lys_(K)	Arg_(R)	conservative_non-synonymous
AE017341.gb	SNP	15191	CNA00040	5	G	A	2	-1	Arg_(R)	Cys_(C)	non-synonymous
AE017341.gb	SNP	15540	CNA00040	5	G	T	1	-1	Pro_(P)	Gln_(Q)	non-synonymous
AE017341.gb	SNP	15613	CNA00040	5	G	A	1	-1	Pro_(P)	Ser_(S)	non-synonymous
AE017341.gb	SNP	15638	CNA00040	5	A	T	1	-1	His_(H)	Gln_(Q)	non-synonymous
AE017341.gb	SNP	15673	CNA00040	5	G	A	1	-1	His_(H)	Tyr_(Y)	non-synonymous
AE017341.gb	SNP	18596	CNA00050	6	G	A	8	1	Val_(V)	Ile_(I)	conservative_non-synonymous
AE017341.gb	SNP	18684	CNA00050	6	C	A	8	1	Ser_(S)	Tyr_(Y)	non-synonymous
AE017341.gb	SNP	21206	CNA00060	7	G	A	6	-1	Leu_(L)	Phe_(F)	non-synonymous
AE017341.gb	SNP	22150	CNA00060	7	G	A	3	-1	Ser_(S)	Leu_(L)	non-synonymous
AE017341.gb	SNP	28709	CNA00080	8	G	T	1	1	Val_(V)	Phe_(F)	non-synonymous
AE017341.gb	SNP	30540	CNA00090	9	G	T	3	1	Gly_(G)	Cys_(C)	non-synonymous
AE017341.gb	SNP	30541	CNA00090	9	G	A	3	1	Gly_(G)	Asp_(D)	non-synonymous
AE017341.gb	SNP	30592	CNA00090	9	T	C	3	1	Phe_(F)	Ser_(S)	non-synonymous
AE017341.gb	SNP	30596	CNA00090	9	G	A	3	1	Met_(M)	Ile_(I)	non-synonymous
AE017341.gb	SNP	30612	CNA00090	9	G	A	3	1	Gly_(G)	Arg_(R)	non-synonymous
AE017341.gb	SNP	30613	CNA00090	9	G	A	3	1	Gly_(G)	Glu_(E)	non-synonymous
AE017341.gb	SNP	30729	CNA00090	9	A	G	3	1	Thr_(T)	Ala_(A)	non-synonymous
AE017341.gb	SNP	30751	CNA00090	9	C	T	3	1	Thr_(T)	Ile_(I)	non-synonymous
AE017341.gb	SNP	31554	CNA00100	10	T	C	1	-1	Asn_(N)	Asp_(D)	non-synonymous
AE017341.gb	SNP	31583	CNA00100	10	A	T	1	-1	Val_(V)	Asp_(D)	non-synonymous
AE017341.gb	SNP	31604	CNA00100	10	T	G	1	-1	His_(H)	Pro_(P)	non-synonymous
AE017341.gb	SNP	32063	CNA00100	10	T	C	1	-1	Glu_(E)	Gly_(G)	non-synonymous
AE017341.gb	SNP	32089	CNA00100	10	G	C	1	-1	Phe_(F)	Leu_(L)	non-synonymous
AE017341.gb	SNP	32398	CNA00100	10	G	C	1	-1	His_(H)	Gln_(Q)	non-synonymous
AE017341.gb	SNP	32411	CNA00100	10	T	C	1	-1	His_(H)	Arg_(R)	non-synonymous
AE017341.gb	SNP	32466	CNA00100	10	C	A	1	-1	Ala_(A)	Ser_(S)	non-synonymous
AE017341.gb	SNP	32517	CNA00100	10	C	A	1	-1	Val_(V)	Leu_(L)	conservative_non-synonymous
AE017341.gb	SNP	32678	CNA00100	10	C	G	1	-1	Arg_(R)	Pro_(P)	non-synonymous
AE017341.gb	SNP	32687	CNA00100	10	A	G	1	-1	Leu_(L)	Pro_(P)	non-synonymous
AE017341.gb	SNP	35976	CNA00110	11	A	G	1	1	Ser_(S)	Gly_(G)	non-synonymous
AE017341.gb	SNP	36097	CNA00110	11	A	C	1	1	Asn_(N)	Thr_(T)	non-synonymous
AE017341.gb	SNP	36189	CNA00110	11	G	C	1	1	Ala_(A)	Pro_(P)	non-synonymous
AE017341.gb	SNP	36293	CNA00110	11	C	G	1	1	His_(H)	Gln_(Q)	non-synonymous
AE017341.gb	Deletion	798991	CNA03060	12	798991	798991	1	5	1	not_a_multiple_of_three	797390	802241	798991	0.33
AE017341.gb	SNP	884619	CNA03400	13	G	A	6	-1	Pro_(P)	Ser_(S)	non-synonymous
AE017341.gb	SNP	1054758	CNA03930	14	G	T	1	-1	Pro_(P)	Thr_(T)	non-synonymous
AE017341.gb	SNP	1708897	CNA06290	15	C	T	6	-1	Arg_(R)	Gln_(Q)	non-synonymous
AE017341.gb	SNP	1709039	CNA06290	15	G	T	5	-1	Leu_(L)	Ile_(I)	conservative_non-synonymous
AE017341.gb	SNP	1709087	CNA06290	15	G	C	5	-1	Gln_(Q)	Glu_(E)	non-synonymous
AE017341.gb	SNP	1709123	CNA06290	15	C	G	5	-1	Gly_(G)	Arg_(R)	non-synonymous
AE017341.gb	SNP	1709138	CNA06290	15	A	G	5	-1	Tyr_(Y)	His_(H)	non-synonymous
AE017341.gb	SNP	1710983	CNA06300	16	C	T	2	1	Ala_(A)	Val_(V)	non-synonymous
AE017341.gb	SNP	1711568	CNA06300	16	G	A	3	1	Arg_(R)	Lys_(K)	conservative_non-synonymous
AE017341.gb	SNP	1711616	CNA06300	16	C	T	3	1	Ser_(S)	Phe_(F)	non-synonymous
AE017341.gb	SNP	1713179	CNA06300	16	C	G	5	1	Thr_(T)	Ser_(S)	non-synonymous
AE017341.gb	SNP	1713196	CNA06300	16	T	A	5	1	Tyr_(Y)	Asn_(N)	non-synonymous
AE017341.gb	SNP	1713263	CNA06300	16	C	T	5	1	Ser_(S)	Leu_(L)	non-synonymous
AE017341.gb	SNP	1713672	CNA06310	17	A	G	16	-1	Ser_(S)	Pro_(P)	non-synonymous
AE017341.gb	SNP	1713678	CNA06310	17	T	C	16	-1	Thr_(T)	Ala_(A)	non-synonymous
AE017341.gb	SNP	1714073	CNA06310	17	A	G	14	-1	Tyr_(Y)	His_(H)	non-synonymous
AE017341.gb	SNP	1714893	CNA06310	17	A	G	10	-1	Ile_(I)	Thr_(T)	non-synonymous
AE017341.gb	SNP	1715294	CNA06310	17	C	G	8	-1	Arg_(R)	Thr_(T)	non-synonymous
AE017341.gb	SNP	1715322	CNA06310	17	A	G	8	-1	Phe_(F)	Leu_(L)	non-synonymous
AE017341.gb	SNP	1715376	CNA06310	17	A	G	8	-1	Ser_(S)	Pro_(P)	non-synonymous
AE017341.gb	SNP	1715571	CNA06310	17	A	G	8	-1	Stop	Gln_(Q)	loss_of_stop_codon
AE017341.gb	SNP	1715756	CNA06310	17	C	T	6	-1	Ser_(S)	Asn_(N)	non-synonymous
AE017341.gb	SNP	1715798	CNA06310	17	C	T	6	-1	Gly_(G)	Glu_(E)	non-synonymous
AE017341.gb	SNP	1716263	CNA06310	17	C	T	3	-1	Ser_(S)	Asn_(N)	non-synonymous
AE017341.gb	SNP	1716746	CNA06310	17	A	G	1	-1	Leu_(L)	Ser_(S)	non-synonymous
AE017341.gb	SNP	1717498	CNA06320	18	A	G	4	-1	Val_(V)	Ala_(A)	non-synonymous
AE017341.gb	SNP	1717529	CNA06320	18	A	C	4	-1	Ser_(S)	Ala_(A)	non-synonymous
AE017341.gb	SNP	1717549	CNA06320	18	T	C	4	-1	Asp_(D)	Gly_(G)	non-synonymous
AE017341.gb	SNP	1717601	CNA06320	18	C	T	4	-1	Val_(V)	Ile_(I)	conservative_non-synonymous
AE017341.gb	SNP	1720623	CNA06330	19	A	G	1	1	Gln_(Q)	Arg_(R)	non-synonymous
AE017341.gb	SNP	1721229	CNA06330	19	G	A	3	1	Ser_(S)	Asn_(N)	non-synonymous
AE017341.gb	SNP	1721238	CNA06330	19	A	G	3	1	His_(H)	Arg_(R)	non-synonymous
AE017341.gb	SNP	1721243	CNA06330	19	T	C	3	1	Trp_(W)	Arg_(R)	non-synonymous
AE017341.gb	SNP	1721244	CNA06330	19	G	C	3	1	Trp_(W)	Ser_(S)	non-synonymous
AE017341.gb	SNP	1721288	CNA06330	19	A	G	3	1	Ser_(S)	Gly_(G)	non-synonymous
AE017341.gb	SNP	1721309	CNA06330	19	C	T	3	1	Pro_(P)	Ser_(S)	non-synonymous
AE017341.gb	SNP	1721369	CNA06330	19	G	A	3	1	Ala_(A)	Thr_(T)	non-synonymous
AE017341.gb	SNP	1721457	CNA06330	19	G	A	3	1	Ser_(S)	Asn_(N)	non-synonymous
AE017341.gb	SNP	1721546	CNA06330	19	G	A	3	1	Ala_(A)	Thr_(T)	non-synonymous
AE017341.gb	SNP	1721861	CNA06330	19	A	G	3	1	Ile_(I)	Val_(V)	conservative_non-synonymous
AE017341.gb	SNP	1722061	CNA06330	19	C	G	3	1	Asp_(D)	Glu_(E)	conservative_non-synonymous
AE017341.gb	SNP	1722080	CNA06330	19	C	G	3	1	Pro_(P)	Ala_(A)	non-synonymous
AE017341.gb	SNP	1722307	CNA06330	19	C	A	3	1	Asp_(D)	Glu_(E)	conservative_non-synonymous
AE017341.gb	SNP	1722459	CNA06330	19	A	C	3	1	Glu_(E)	Ala_(A)	non-synonymous
AE017341.gb	SNP	1722463	CNA06330	19	G	A	3	1	Met_(M)	Ile_(I)	non-synonymous
AE017341.gb	SNP	1722659	CNA06330	19	A	G	4	1	Asn_(N)	Asp_(D)	non-synonymous
AE017341.gb	SNP	1722660	CNA06330	19	A	C	4	1	Asn_(N)	Thr_(T)	non-synonymous
AE017341.gb	SNP	1722665	CNA06330	19	T	C	4	1	Ser_(S)	Pro_(P)	non-synonymous
AE017341.gb	SNP	1722735	CNA06330	19	G	C	4	1	Arg_(R)	Pro_(P)	non-synonymous
AE017341.gb	SNP	1722823	CNA06330	19	A	T	4	1	Lys_(K)	Asn_(N)	non-synonymous
AE017341.gb	SNP	1722836	CNA06330	19	C	T	4	1	Pro_(P)	Ser_(S)	non-synonymous
AE017341.gb	SNP	1722875	CNA06330	19	G	A	4	1	Ala_(A)	Thr_(T)	non-synonymous
AE017341.gb	SNP	1722968	CNA06330	19	C	T	4	1	Pro_(P)	Ser_(S)	non-synonymous
AE017341.gb	SNP	1723304	CNA06330	19	A	G	4	1	Thr_(T)	Ala_(A)	non-synonymous
AE017341.gb	SNP	1723412	CNA06330	19	G	A	4	1	Val_(V)	Ile_(I)	conservative_non-synonymous
AE017341.gb	SNP	1723417	CNA06330	19	G	A	4	1	Met_(M)	Ile_(I)	non-synonymous
AE017341.gb	SNP	1724655	CNA06340	20	G	A	1	1	Ala_(A)	Thr_(T)	non-synonymous
AE017341.gb	SNP	1730471	CNA06370	21	G	A	7	-1	Ala_(A)	Val_(V)	non-synonymous
AE017341.gb	SNP	1730646	CNA06370	21	T	C	7	-1	Thr_(T)	Ala_(A)	non-synonymous
AE017341.gb	SNP	1730900	CNA06370	21	C	T	6	-1	Val_(V)	Met_(M)	non-synonymous
AE017341.gb	SNP	1731324	CNA06370	21	C	T	4	-1	Met_(M)	Ile_(I)	non-synonymous
AE017341.gb	SNP	1731359	CNA06370	21	C	T	4	-1	Ala_(A)	Thr_(T)	non-synonymous
AE017341.gb	SNP	1731622	CNA06370	21	G	A	3	-1	Arg_(R)	Stop	new_stop_codon	1729924	1732174	1731622	-0.744
AE017341.gb	SNP	1732483	CNA06380	22	G	C	2	1	Lys_(K)	Asn_(N)	non-synonymous
AE017341.gb	SNP	1733553	CNA06390	23	G	T	7	-1	Pro_(P)	Thr_(T)	non-synonymous
AE017341.gb	SNP	1734036	CNA06390	23	C	G	6	-1	Gly_(G)	Arg_(R)	non-synonymous
AE017341.gb	SNP	1734084	CNA06390	23	G	A	6	-1	Pro_(P)	Ser_(S)	non-synonymous
AE017341.gb	SNP	1734102	CNA06390	23	G	C	6	-1	Pro_(P)	Ala_(A)	non-synonymous
AE017341.gb	SNP	1734447	CNA06390	23	T	C	4	-1	Arg_(R)	Gly_(G)	non-synonymous
AE017341.gb	SNP	1734453	CNA06390	23	C	T	4	-1	Glu_(E)	Lys_(K)	non-synonymous
AE017341.gb	SNP	1734510	CNA06390	23	T	C	4	-1	Arg_(R)	Gly_(G)	non-synonymous
AE017341.gb	SNP	1734539	CNA06390	23	T	C	4	-1	His_(H)	Arg_(R)	non-synonymous
AE017341.gb	SNP	1734828	CNA06390	23	G	A	2	-1	Arg_(R)	Cys_(C)	non-synonymous
AE017341.gb	SNP	1734846	CNA06390	23	A	G	2	-1	Cys_(C)	Arg_(R)	non-synonymous
AE017341.gb	SNP	1739578	CNA06410	24	C	A	1	-1	Lys_(K)	Asn_(N)	non-synonymous
AE017341.gb	SNP	1739631	CNA06410	24	T	C	1	-1	Thr_(T)	Ala_(A)	non-synonymous
AE017341.gb	SNP	1740434	CNA06420	25	A	G	1	1	Thr_(T)	Ala_(A)	non-synonymous
AE017341.gb	SNP	1740987	CNA06420	25	C	G	2	1	Pro_(P)	Ala_(A)	non-synonymous
AE017341.gb	SNP	1746859	CNA06430	26	T	G	4	1	Ser_(S)	Ala_(A)	non-synonymous
AE017341.gb	SNP	1749285	CNA06440	27	A	G	5	-1	Ser_(S)	Pro_(P)	non-synonymous
AE017341.gb	SNP	1750178	CNA06440	27	G	A	5	-1	Thr_(T)	Ile_(I)	non-synonymous
AE017341.gb	SNP	1750280	CNA06440	27	A	G	5	-1	Val_(V)	Ala_(A)	non-synonymous
AE017341.gb	SNP	1750931	CNA06440	27	T	C	5	-1	Asn_(N)	Ser_(S)	non-synonymous
AE017341.gb	SNP	1752578	CNA06440	27	A	T	2	-1	Ser_(S)	Thr_(T)	non-synonymous
AE017341.gb	SNP	1753386	CNA06440	27	A	C	1	-1	Val_(V)	Gly_(G)	non-synonymous
AE017341.gb	SNP	1754488	CNA06450	28	C	G	3	-1	Asp_(D)	His_(H)	non-synonymous
AE017341.gb	SNP	1754571	CNA06450	28	T	G	3	-1	Gln_(Q)	Pro_(P)	non-synonymous
AE017341.gb	SNP	1754836	CNA06450	28	T	G	3	-1	Lys_(K)	Gln_(Q)	non-synonymous
AE017341.gb	SNP	1754922	CNA06450	28	G	A	3	-1	Ser_(S)	Phe_(F)	non-synonymous
AE017341.gb	SNP	1754953	CNA06450	28	G	A	3	-1	Gln_(Q)	Stop	new_stop_codon	1754177	1756356	1754953	-0.346
AE017341.gb	SNP	1755081	CNA06450	28	T	C	3	-1	His_(H)	Arg_(R)	non-synonymous
AE017341.gb	SNP	1757284	CNA06460	29	G	C	5	-1	Cys_(C)	Trp_(W)	non-synonymous
AE017341.gb	SNP	1757887	CNA06460	29	G	C	2	-1	His_(H)	Asp_(D)	non-synonymous
AE017341.gb	SNP	1761704	CNA06480	30	T	G	1	1	Ile_(I)	Ser_(S)	non-synonymous
AE017341.gb	SNP	1761751	CNA06480	30	G	A	1	1	Val_(V)	Ile_(I)	conservative_non-synonymous
AE017341.gb	SNP	1762966	CNA06480	30	T	C	2	1	Ser_(S)	Pro_(P)	non-synonymous
AE017341.gb	SNP	1762969	CNA06480	30	G	A	2	1	Gly_(G)	Arg_(R)	non-synonymous
AE017341.gb	SNP	1762981	CNA06480	30	T	C	2	1	Ser_(S)	Pro_(P)	non-synonymous
AE017341.gb	SNP	1763788	CNA06490	31	C	T	11	-1	Glu_(E)	Lys_(K)	non-synonymous
AE017341.gb	SNP	1764136	CNA06490	31	A	G	11	-1	Phe_(F)	Leu_(L)	non-synonymous
AE017341.gb	SNP	1764649	CNA06490	31	G	C	9	-1	Ser_(S)	Trp_(W)	non-synonymous
AE017341.gb	SNP	1765620	CNA06490	31	T	C	4	-1	Lys_(K)	Arg_(R)	conservative_non-synonymous
AE017341.gb	SNP	1765783	CNA06490	31	A	T	3	-1	Ser_(S)	Thr_(T)	non-synonymous
AE017341.gb	SNP	1766022	CNA06490	31	G	A	1	-1	Pro_(P)	Leu_(L)	non-synonymous
AE017341.gb	SNP	1771140	CNA06520	32	C	T	2	-1	Ser_(S)	Asn_(N)	non-synonymous
AE017341.gb	SNP	1771270	CNA06520	32	C	T	2	-1	Ala_(A)	Thr_(T)	non-synonymous
AE017341.gb	SNP	1771362	CNA06520	32	G	A	2	-1	Ser_(S)	Leu_(L)	non-synonymous
AE017341.gb	SNP	1773871	CNA06530	33	A	G	10	-1	Cys_(C)	Arg_(R)	non-synonymous
AE017341.gb	SNP	1773892	CNA06530	33	A	T	10	-1	Leu_(L)	Ile_(I)	conservative_non-synonymous
AE017341.gb	SNP	1773930	CNA06530	33	G	A	10	-1	Ala_(A)	Val_(V)	non-synonymous
AE017341.gb	SNP	1775094	CNA06530	33	T	G	2	-1	Ile_(I)	Leu_(L)	conservative_non-synonymous
AE017341.gb	SNP	1792691	CNA06590	34	T	C	7	1	Cys_(C)	Arg_(R)	non-synonymous
AE017341.gb	SNP	1794533	CNA06590	34	G	A	14	1	Gly_(G)	Arg_(R)	non-synonymous
AE017341.gb	SNP	1797236	CNA06600	35	G	C	4	1	Val_(V)	Leu_(L)	conservative_non-synonymous
AE017341.gb	SNP	1799218	CNA06610	36	G	A	4	1	Arg_(R)	Lys_(K)	conservative_non-synonymous
AE017341.gb	SNP	1803291	CNA06610	36	C	T	21	1	Thr_(T)	Ile_(I)	non-synonymous
AE017341.gb	SNP	1803423	CNA06610	36	G	A	21	1	Ser_(S)	Asn_(N)	non-synonymous
AE017341.gb	SNP	1803870	CNA06610	36	T	C	21	1	Phe_(F)	Ser_(S)	non-synonymous
AE017341.gb	SNP	1804693	CNA06610	36	T	C	24	1	Tyr_(Y)	His_(H)	non-synonymous
AE017341.gb	SNP	1806634	CNA06620	37	C	T	1	1	Ala_(A)	Val_(V)	non-synonymous
AE017341.gb	SNP	1807704	CNA06620	37	G	A	4	1	Val_(V)	Met_(M)	non-synonymous
AE017341.gb	SNP	1809520	CNA06630	38	C	T	4	-1	Arg_(R)	Lys_(K)	conservative_non-synonymous
AE017341.gb	SNP	1809794	CNA06630	38	A	G	3	-1	Leu_(L)	Ser_(S)	non-synonymous
AE017341.gb	SNP	1813289	CNA06650	39	A	T	5	-1	Leu_(L)	Stop	new_stop_codon	1813074	1814200	1813289	-0.18
AE017341.gb	SNP	1813289	CNA06650	39	A	T	5	-1	Leu_(L)	Stop	new_stop_codon	1813074	1814200	1813289	-0.18
AE017341.gb	SNP	1813358	CNA06650	39	T	C	5	-1	Lys_(K)	Arg_(R)	conservative_non-synonymous
AE017341.gb	SNP	1813358	CNA06650	39	T	C	5	-1	Lys_(K)	Arg_(R)	conservative_non-synonymous
AE017341.gb	SNP	1813497	CNA06650	39	A	G	4	-1	Val_(V)	Ala_(A)	non-synonymous
AE017341.gb	SNP	1813497	CNA06650	39	A	G	4	-1	Val_(V)	Ala_(A)	non-synonymous
AE017341.gb	SNP	1813911	CNA06650	39	G	A	3	-1	Ser_(S)	Phe_(F)	non-synonymous
AE017341.gb	SNP	1814108	CNA06650	39	C	T	2	-1	Arg_(R)	Lys_(K)	conservative_non-synonymous
AE017341.gb	SNP	1814108	CNA06650	39	C	T	2	-1	Arg_(R)	Lys_(K)	conservative_non-synonymous
AE017341.gb	SNP	1814408	CNA06660	40	A	G	1	1	Ser_(S)	Gly_(G)	non-synonymous
AE017341.gb	SNP	1814730	CNA06660	40	C	G	2	1	Pro_(P)	Arg_(R)	non-synonymous
AE017341.gb	SNP	1814828	CNA06660	40	G	A	2	1	Gly_(G)	Arg_(R)	non-synonymous
AE017341.gb	SNP	1815065	CNA06660	40	A	G	2	1	Arg_(R)	Gly_(G)	non-synonymous
AE017341.gb	SNP	1815494	CNA06660	40	G	A	2	1	Ala_(A)	Thr_(T)	non-synonymous
AE017341.gb	SNP	1815504	CNA06660	40	G	C	2	1	Cys_(C)	Ser_(S)	non-synonymous
AE017341.gb	SNP	1815524	CNA06660	40	A	G	2	1	Ile_(I)	Val_(V)	conservative_non-synonymous
AE017341.gb	SNP	1815554	CNA06660	40	G	A	2	1	Glu_(E)	Lys_(K)	non-synonymous
AE017341.gb	SNP	1815556	CNA06660	40	A	T	2	1	Glu_(E)	Asp_(D)	conservative_non-synonymous
AE017341.gb	SNP	1815651	CNA06660	40	A	G	2	1	Glu_(E)	Gly_(G)	non-synonymous
AE017341.gb	SNP	1815808	CNA06660	40	G	T	2	1	Lys_(K)	Asn_(N)	non-synonymous
AE017341.gb	SNP	1816166	CNA06660	40	A	T	2	1	Thr_(T)	Ser_(S)	non-synonymous
AE017341.gb	SNP	1816193	CNA06660	40	T	C	2	1	Ser_(S)	Pro_(P)	non-synonymous
AE017341.gb	SNP	1816265	CNA06660	40	C	G	2	1	Gln_(Q)	Glu_(E)	non-synonymous
AE017341.gb	SNP	1816482	CNA06660	40	C	T	2	1	Pro_(P)	Leu_(L)	non-synonymous
AE017341.gb	SNP	1816524	CNA06660	40	G	A	2	1	Gly_(G)	Glu_(E)	non-synonymous
AE017341.gb	SNP	1817197	CNA06660	40	G	A	4	1	Ala_(A)	Thr_(T)	non-synonymous
AE017341.gb	SNP	1818494	CNA06660	40	G	A	7	1	Ser_(S)	Asn_(N)	non-synonymous
AE017341.gb	SNP	1820786	CNA06670	41	T	C	1	1	Val_(V)	Ala_(A)	non-synonymous
AE017341.gb	SNP	1823518	CNA06680	42	C	T	4	1	Ala_(A)	Val_(V)	non-synonymous
AE017341.gb	SNP	1824940	CNA06690	43	G	A	7	-1	His_(H)	Tyr_(Y)	non-synonymous
AE017341.gb	SNP	1824958	CNA06690	43	T	G	7	-1	Ile_(I)	Leu_(L)	conservative_non-synonymous
AE017341.gb	SNP	1825313	CNA06690	43	C	T	4	-1	Val_(V)	Ile_(I)	conservative_non-synonymous
AE017341.gb	SNP	1827138	CNA06700	44	A	G	5	1	Asn_(N)	Asp_(D)	non-synonymous
AE017341.gb	SNP	1827559	CNA06700	44	T	C	5	1	Val_(V)	Ala_(A)	non-synonymous
AE017341.gb	SNP	1827615	CNA06700	44	A	G	5	1	Lys_(K)	Glu_(E)	non-synonymous
AE017341.gb	SNP	1829711	CNA06710	45	A	G	2	1	Asn_(N)	Ser_(S)	non-synonymous
AE017341.gb	SNP	1830569	CNA06710	45	C	G	2	1	Pro_(P)	Arg_(R)	non-synonymous
AE017341.gb	SNP	1831208	CNA06710	45	G	A	3	1	Ala_(A)	Thr_(T)	non-synonymous
AE017341.gb	SNP	1832219	CNA06710	45	A	G	3	1	Ser_(S)	Gly_(G)	non-synonymous
AE017341.gb	SNP	1849921	CNA06780	46	A	G	5	-1	Leu_(L)	Pro_(P)	non-synonymous
AE017341.gb	SNP	1850218	CNA06780	46	C	T	4	-1	Val_(V)	Ile_(I)	conservative_non-synonymous
AE017341.gb	SNP	1850940	CNA06780	46	C	T	4	-1	Arg_(R)	Lys_(K)	conservative_non-synonymous
AE017341.gb	SNP	1850986	CNA06780	46	A	G	4	-1	Ser_(S)	Pro_(P)	non-synonymous
AE017341.gb	SNP	1851104	CNA06780	46	G	C	4	-1	Asp_(D)	Glu_(E)	conservative_non-synonymous
AE017341.gb	SNP	1851222	CNA06780	46	T	G	3	-1	His_(H)	Pro_(P)	non-synonymous
AE017341.gb	SNP	1851225	CNA06780	46	G	A	3	-1	Thr_(T)	Ile_(I)	non-synonymous
AE017341.gb	SNP	1851234	CNA06780	46	A	T	3	-1	Leu_(L)	Gln_(Q)	non-synonymous
AE017341.gb	SNP	1851249	CNA06780	46	G	T	3	-1	Thr_(T)	Lys_(K)	non-synonymous
AE017341.gb	SNP	1851288	CNA06780	46	G	A	3	-1	Thr_(T)	Met_(M)	non-synonymous
AE017341.gb	SNP	1851969	CNA06780	46	A	C	1	-1	Tyr_(Y)	Asp_(D)	non-synonymous
AE017341.gb	SNP	1852043	CNA06780	46	A	G	1	-1	Phe_(F)	Ser_(S)	non-synonymous
AE017341.gb	SNP	1852046	CNA06780	46	G	A	1	-1	Ala_(A)	Val_(V)	non-synonymous
AE017341.gb	SNP	1852050	CNA06780	46	T	C	1	-1	Ile_(I)	Val_(V)	conservative_non-synonymous
AE017341.gb	SNP	1852070	CNA06780	46	A	G	1	-1	Val_(V)	Ala_(A)	non-synonymous
AE017341.gb	SNP	1852080	CNA06780	46	A	T	1	-1	Tyr_(Y)	Asn_(N)	non-synonymous
AE017341.gb	SNP	1854595	CNA06790	47	G	A	4	1	Arg_(R)	Lys_(K)	conservative_non-synonymous
AE017341.gb	SNP	1855362	CNA06790	47	G	A	4	1	Val_(V)	Ile_(I)	conservative_non-synonymous
AE017341.gb	SNP	1959006	CNA07180	48	T	A	8	1	Val_(V)	Glu_(E)	non-synonymous
AE017341.gb	Deletion	2283126	CNA08310	49	2283126	2283129	4	4	1	not_a_multiple_of_three	2281507	2284848	2283126	0.484
AE017342.gb	SNP	8082	CNB00040	50	A	T	4	1	Thr_(T)	Ser_(S)	non-synonymous
AE017342.gb	SNP	19974	CNB00080	51	T	C	7	-1	Ser_(S)	Gly_(G)	non-synonymous
AE017342.gb	SNP	20142	CNB00080	51	C	A	7	-1	Val_(V)	Phe_(F)	non-synonymous
AE017342.gb	SNP	20201	CNB00080	51	C	G	7	-1	Gly_(G)	Ala_(A)	non-synonymous
AE017342.gb	Insertion	20282	CNB00080	51	20282	20283	1	7	-1	not_a_multiple_of_three	19846	23789	20282	-0.1
AE017342.gb	SNP	20429	CNB00080	51	T	G	7	-1	Lys_(K)	Thr_(T)	non-synonymous
AE017342.gb	SNP	20493	CNB00080	51	C	A	7	-1	Ala_(A)	Ser_(S)	non-synonymous
AE017342.gb	SNP	20612	CNB00080	51	A	G	7	-1	Val_(V)	Ala_(A)	non-synonymous
AE017342.gb	SNP	20713	CNB00080	51	C	A	7	-1	Met_(M)	Ile_(I)	non-synonymous
AE017342.gb	SNP	20966	CNB00080	51	C	T	7	-1	Cys_(C)	Tyr_(Y)	non-synonymous
AE017342.gb	SNP	21020	CNB00080	51	G	A	7	-1	Ser_(S)	Phe_(F)	non-synonymous
AE017342.gb	Deletion	21036	CNB00080	51	21036	21038	3	7	-1	multiple_of_three
AE017342.gb	SNP	21041	CNB00080	51	C	T	7	-1	Gly_(G)	Glu_(E)	non-synonymous
AE017342.gb	SNP	21074	CNB00080	51	T	C	7	-1	His_(H)	Arg_(R)	non-synonymous
AE017342.gb	Deletion	21094	CNB00080	51	21094	21095	2	7	-1	not_a_multiple_of_three	19846	23789	21094	-0.306
AE017342.gb	SNP	21242	CNB00080	51	C	T	7	-1	Gly_(G)	Glu_(E)	non-synonymous
AE017342.gb	SNP	21374	CNB00080	51	A	G	7	-1	Val_(V)	Ala_(A)	non-synonymous
AE017342.gb	SNP	21717	CNB00080	51	C	T	7	-1	Ala_(A)	Thr_(T)	non-synonymous
AE017342.gb	SNP	21727	CNB00080	51	T	A	7	-1	Arg_(R)	Ser_(S)	non-synonymous
AE017342.gb	SNP	21728	CNB00080	51	C	T	7	-1	Arg_(R)	Lys_(K)	conservative_non-synonymous
AE017342.gb	SNP	21729	CNB00080	51	T	C	7	-1	Arg_(R)	Gly_(G)	non-synonymous
AE017342.gb	SNP	22035	CNB00080	51	C	T	6	-1	Cys_(C)	Tyr_(Y)	non-synonymous
AE017342.gb	SNP	22353	CNB00080	51	G	T	6	-1	Ser_(S)	Stop	new_stop_codon	19846	23789	22353	-0.625
AE017342.gb	SNP	27161	CNB00100	52	A	T	7	-1	Leu_(L)	Gln_(Q)	non-synonymous
AE017342.gb	SNP	27442	CNB00100	52	C	G	6	-1	Arg_(R)	Pro_(P)	non-synonymous
AE017342.gb	SNP	28806	CNB00110	53	T	C	5	-1	Asp_(D)	Gly_(G)	non-synonymous
AE017342.gb	SNP	30811	CNB00110	53	C	T	4	-1	Ser_(S)	Asn_(N)	non-synonymous
AE017342.gb	SNP	31711	CNB00110	53	G	A	3	-1	Pro_(P)	Ser_(S)	non-synonymous
AE017342.gb	SNP	31896	CNB00110	53	A	G	3	-1	Leu_(L)	Ser_(S)	non-synonymous
AE017342.gb	SNP	31992	CNB00110	53	T	C	3	-1	Glu_(E)	Gly_(G)	non-synonymous
AE017342.gb	SNP	33134	CNB00110	53	G	A	1	-1	Thr_(T)	Ile_(I)	non-synonymous
AE017342.gb	SNP	33761	CNB00110	53	T	G	1	-1	Gln_(Q)	Pro_(P)	non-synonymous
AE017342.gb	SNP	35619	CNB00120	54	A	C	3	1	Ile_(I)	Leu_(L)	conservative_non-synonymous
AE017342.gb	SNP	35706	CNB00120	54	T	C	3	1	Ser_(S)	Pro_(P)	non-synonymous
AE017342.gb	SNP	36574	CNB00120	54	T	C	3	1	Val_(V)	Ala_(A)	non-synonymous
AE017342.gb	SNP	38802	CNB00130	55	A	G	6	-1	Trp_(W)	Arg_(R)	non-synonymous
AE017342.gb	SNP	38987	CNB00130	55	T	C	5	-1	Ser_(S)	Gly_(G)	non-synonymous
AE017342.gb	Insertion	39646	CNB00130	55	39646	39647	1	2	-1	not_a_multiple_of_three	37899	40033	39646	-0.808
AE017342.gb	SNP	39690	CNB00130	55	T	G	2	-1	Ile_(I)	Leu_(L)	conservative_non-synonymous
AE017342.gb	SNP	39969	CNB00130	55	A	C	1	-1	Ile_(I)	Ser_(S)	non-synonymous
AE017342.gb	SNP	42498	CNB00140	56	C	A	2	-1	Gln_(Q)	His_(H)	non-synonymous
AE017342.gb	SNP	43342	CNB00140	56	G	C	1	-1	Gln_(Q)	Glu_(E)	non-synonymous
AE017342.gb	SNP	43423	CNB00140	56	T	C	1	-1	Asn_(N)	Asp_(D)	non-synonymous
AE017342.gb	SNP	50085	CNB00160	57	A	G	1	1	Ile_(I)	Met_(M)	non-synonymous
AE017342.gb	SNP	50085	CNB00160	57	A	G	1	1	Ile_(I)	Met_(M)	non-synonymous
AE017342.gb	SNP	50703	CNB00160	57	G	C	3	1	Gly_(G)	Arg_(R)	non-synonymous
AE017342.gb	SNP	50703	CNB00160	57	G	C	3	1	Gly_(G)	Arg_(R)	non-synonymous
AE017342.gb	SNP	50929	CNB00160	57	A	G	4	1	Asp_(D)	Gly_(G)	non-synonymous
AE017342.gb	SNP	50929	CNB00160	57	A	G	4	1	Asp_(D)	Gly_(G)	non-synonymous
AE017342.gb	SNP	54012	CNB00170	58	G	A	4	1	Gly_(G)	Glu_(E)	non-synonymous
AE017342.gb	Insertion	507498	CNB01720	59	507498	507499	1	1	1	not_a_multiple_of_three	507233	508968	507498	0.152
AE017342.gb	SNP	717035	CNB02470	60	T	C	1	1	Ser_(S)	Pro_(P)	non-synonymous
AE017342.gb	SNP	769564	CNB02620	61	A	G	3	-1	Val_(V)	Ala_(A)	non-synonymous
AE017342.gb	SNP	773720	CNB02640	62	G	A	20	-1	Arg_(R)	Trp_(W)	non-synonymous
AE017342.gb	SNP	773732	CNB02640	62	C	T	20	-1	Ala_(A)	Thr_(T)	non-synonymous
AE017342.gb	SNP	773792	CNB02640	62	C	T	20	-1	Val_(V)	Ile_(I)	conservative_non-synonymous
AE017342.gb	SNP	774383	CNB02640	62	T	C	17	-1	Arg_(R)	Gly_(G)	non-synonymous
AE017342.gb	SNP	775342	CNB02640	62	T	C	14	-1	Lys_(K)	Arg_(R)	conservative_non-synonymous
AE017342.gb	SNP	776868	CNB02640	62	G	C	7	-1	Gln_(Q)	Glu_(E)	non-synonymous
AE017342.gb	SNP	777564	CNB02640	62	A	G	3	-1	Ile_(I)	Thr_(T)	non-synonymous
AE017342.gb	SNP	777579	CNB02640	62	C	T	3	-1	Gly_(G)	Glu_(E)	non-synonymous
AE017342.gb	SNP	777636	CNB02640	62	C	T	3	-1	Ser_(S)	Asn_(N)	non-synonymous
AE017342.gb	SNP	777839	CNB02640	62	A	T	2	-1	Stop	Lys_(K)	loss_of_stop_codon
AE017342.gb	SNP	777847	CNB02640	62	C	T	2	-1	Arg_(R)	Lys_(K)	conservative_non-synonymous
AE017342.gb	SNP	777878	CNB02640	62	A	G	2	-1	Ser_(S)	Pro_(P)	non-synonymous
AE017342.gb	SNP	777901	CNB02640	62	C	T	2	-1	Ser_(S)	Asn_(N)	non-synonymous
AE017342.gb	SNP	779767	CNB02650	63	G	A	3	1	Ala_(A)	Thr_(T)	non-synonymous
AE017342.gb	SNP	781090	CNB02650	63	G	A	8	1	Glu_(E)	Lys_(K)	non-synonymous
AE017342.gb	SNP	1391526	CNB04890	64	T	A	1	1	Asp_(D)	Glu_(E)	conservative_non-synonymous
AE017342.gb	SNP	1398917	CNB04900	65	C	T	1	1	Thr_(T)	Ile_(I)	non-synonymous
AE017342.gb	SNP	1398992	CNB04900	65	C	A	1	1	Thr_(T)	Lys_(K)	non-synonymous
AE017342.gb	SNP	1399100	CNB04900	65	G	A	1	1	Gly_(G)	Glu_(E)	non-synonymous
AE017342.gb	SNP	1399124	CNB04900	65	C	T	1	1	Ala_(A)	Val_(V)	non-synonymous
AE017342.gb	SNP	1399331	CNB04900	65	A	G	2	1	Thr_(T)	Ala_(A)	non-synonymous
AE017342.gb	SNP	1399344	CNB04900	65	C	T	2	1	Thr_(T)	Met_(M)	non-synonymous
AE017342.gb	SNP	1399511	CNB04900	65	A	T	2	1	Ser_(S)	Cys_(C)	non-synonymous
AE017342.gb	SNP	1399539	CNB04900	65	G	T	2	1	Ser_(S)	Ile_(I)	non-synonymous
AE017342.gb	SNP	1400445	CNB04900	65	T	C	5	1	Phe_(F)	Ser_(S)	non-synonymous
AE017342.gb	SNP	1405408	CNB04910	66	T	C	4	-1	Arg_(R)	Gly_(G)	non-synonymous
AE017342.gb	SNP	1406193	CNB04910	66	T	C	2	-1	Asp_(D)	Gly_(G)	non-synonymous
AE017342.gb	SNP	1411188	CNB04940	67	C	T	5	-1	Cys_(C)	Tyr_(Y)	non-synonymous
AE017342.gb	SNP	1411194	CNB04940	67	G	A	5	-1	Pro_(P)	Leu_(L)	non-synonymous
AE017342.gb	SNP	1412600	CNB04940	67	G	A	2	-1	Pro_(P)	Leu_(L)	non-synonymous
AE017342.gb	SNP	1413692	CNB04950	68	C	T	1	1	Pro_(P)	Ser_(S)	non-synonymous
AE017342.gb	SNP	1413692	CNB04950	68	C	T	1	1	Pro_(P)	Ser_(S)	non-synonymous
AE017342.gb	SNP	1414345	CNB04950	68	C	G	3	1	Phe_(F)	Leu_(L)	non-synonymous
AE017342.gb	SNP	1414345	CNB04950	68	C	G	3	1	Phe_(F)	Leu_(L)	non-synonymous
AE017342.gb	SNP	1415974	CNB04950	68	T	C	8	1	Leu_(L)	Ser_(S)	non-synonymous
AE017342.gb	SNP	1417586	CNB04960	69	T	C	4	-1	Gln_(Q)	Arg_(R)	non-synonymous
AE017342.gb	SNP	1422741	CNB04980	70	G	A	2	1	Ala_(A)	Thr_(T)	non-synonymous
AE017342.gb	SNP	1423196	CNB04980	70	A	G	3	1	Thr_(T)	Ala_(A)	non-synonymous
AE017342.gb	SNP	1430401	CNB05010	71	G	A	1	1	Asp_(D)	Asn_(N)	non-synonymous
AE017342.gb	SNP	1430417	CNB05010	71	A	G	1	1	Asp_(D)	Gly_(G)	non-synonymous
AE017342.gb	SNP	1430423	CNB05010	71	G	A	1	1	Gly_(G)	Glu_(E)	non-synonymous
AE017342.gb	Deletion	1615134	CNB05760	72	1615134	1615135	2	3	1	not_a_multiple_of_three	1614698	1615724	1615134	0.424
AE017343.gb	SNP	957221	CNC02970	73	T	G	2	-1	Asn_(N)	His_(H)	non-synonymous
AE017343.gb	SNP	958390	CNC02980	74	G	A	3	1	Val_(V)	Ile_(I)	conservative_non-synonymous
AE017343.gb	SNP	960701	CNC03000	75	A	T	2	1	Thr_(T)	Ser_(S)	non-synonymous
AE017343.gb	Deletion	966088	CNC03030	76	966088	966090	3	2	1	multiple_of_three
AE017343.gb	SNP	966112	CNC03030	76	G	A	2	1	Ala_(A)	Thr_(T)	non-synonymous
AE017343.gb	SNP	966413	CNC03030	76	T	A	2	1	Val_(V)	Glu_(E)	non-synonymous
AE017343.gb	SNP	967317	CNC03040	77	A	G	4	-1	Phe_(F)	Leu_(L)	non-synonymous
AE017343.gb	SNP	969123	CNC03040	77	C	T	3	-1	Ala_(A)	Thr_(T)	non-synonymous
AE017343.gb	SNP	969207	CNC03040	77	C	T	3	-1	Ala_(A)	Thr_(T)	non-synonymous
AE017343.gb	SNP	972009	CNC03050	78	T	C	5	-1	Ser_(S)	Gly_(G)	non-synonymous
AE017343.gb	SNP	972060	CNC03050	78	C	T	5	-1	Glu_(E)	Lys_(K)	non-synonymous
AE017343.gb	SNP	972642	CNC03050	78	T	C	5	-1	Asn_(N)	Asp_(D)	non-synonymous
AE017343.gb	SNP	973614	CNC03050	78	A	G	2	-1	Cys_(C)	Arg_(R)	non-synonymous
AE017343.gb	SNP	976051	CNC03070	79	C	T	2	-1	Val_(V)	Ile_(I)	conservative_non-synonymous
AE017343.gb	SNP	976122	CNC03070	79	T	A	2	-1	Gln_(Q)	Leu_(L)	non-synonymous
AE017343.gb	SNP	980558	CNC03090	80	C	G	1	1	Leu_(L)	Val_(V)	conservative_non-synonymous
AE017343.gb	SNP	990061	CNC03120	81	T	A	11	1	Ser_(S)	Thr_(T)	non-synonymous
AE017343.gb	SNP	991255	CNC03120	81	G	A	11	1	Ala_(A)	Thr_(T)	non-synonymous
AE017343.gb	SNP	992975	CNC03120	81	A	G	18	1	Asp_(D)	Gly_(G)	non-synonymous
AE017343.gb	SNP	992977	CNC03120	81	G	A	18	1	Val_(V)	Ile_(I)	conservative_non-synonymous
AE017343.gb	SNP	997308	CNC03130	82	T	C	2	-1	Thr_(T)	Ala_(A)	non-synonymous
AE017343.gb	SNP	997358	CNC03130	82	A	G	2	-1	Leu_(L)	Pro_(P)	non-synonymous
AE017343.gb	SNP	997418	CNC03130	82	C	T	2	-1	Cys_(C)	Tyr_(Y)	non-synonymous
AE017343.gb	SNP	1003495	CNC03150	83	C	T	8	1	Ala_(A)	Val_(V)	non-synonymous
AE017343.gb	SNP	1003954	CNC03160	84	G	A	8	-1	Ala_(A)	Val_(V)	non-synonymous
AE017343.gb	SNP	1004890	CNC03160	84	T	C	5	-1	Lys_(K)	Arg_(R)	conservative_non-synonymous
AE017343.gb	SNP	1005007	CNC03160	84	C	T	4	-1	Arg_(R)	Lys_(K)	conservative_non-synonymous
AE017343.gb	SNP	1005417	CNC03160	84	T	A	2	-1	Gln_(Q)	Leu_(L)	non-synonymous
AE017343.gb	SNP	1006286	CNC03170	85	A	G	6	-1	Leu_(L)	Pro_(P)	non-synonymous
AE017343.gb	SNP	1007208	CNC03170	85	T	C	1	-1	Glu_(E)	Gly_(G)	non-synonymous
AE017343.gb	SNP	1011277	CNC03190	86	G	T	1	-1	Thr_(T)	Asn_(N)	non-synonymous
AE017343.gb	SNP	1012494	CNC03200	87	T	C	5	1	Leu_(L)	Pro_(P)	non-synonymous
AE017343.gb	SNP	1016455	CNC03220	88	C	T	17	-1	Ala_(A)	Thr_(T)	non-synonymous
AE017343.gb	SNP	1017108	CNC03220	88	A	G	11	-1	Tyr_(Y)	His_(H)	non-synonymous
AE017343.gb	SNP	1018197	CNC03220	88	T	C	1	-1	Lys_(K)	Arg_(R)	conservative_non-synonymous
AE017343.gb	SNP	1019773	CNC03230	89	T	C	1	1	Val_(V)	Ala_(A)	non-synonymous
AE017343.gb	SNP	1019929	CNC03230	89	G	T	2	1	Gly_(G)	Val_(V)	non-synonymous
AE017343.gb	SNP	1021785	CNC03240	90	T	C	7	-1	Ile_(I)	Val_(V)	conservative_non-synonymous
AE017343.gb	SNP	1021900	CNC03240	90	T	C	6	-1	Thr_(T)	Ala_(A)	non-synonymous
AE017343.gb	SNP	1022828	CNC03240	90	A	G	5	-1	Val_(V)	Ala_(A)	non-synonymous
AE017343.gb	SNP	1023466	CNC03240	90	G	T	3	-1	His_(H)	Asn_(N)	non-synonymous
AE017343.gb	SNP	1023610	CNC03240	90	A	G	3	-1	Trp_(W)	Arg_(R)	non-synonymous
AE017343.gb	SNP	1032222	CNC03270	91	G	A	5	-1	Thr_(T)	Ile_(I)	non-synonymous
AE017343.gb	SNP	1032329	CNC03270	91	G	C	5	-1	His_(H)	Gln_(Q)	non-synonymous
AE017343.gb	SNP	1032546	CNC03270	91	T	G	5	-1	Gln_(Q)	Pro_(P)	non-synonymous
AE017343.gb	SNP	1032870	CNC03270	91	T	G	5	-1	Glu_(E)	Ala_(A)	non-synonymous
AE017343.gb	SNP	1032874	CNC03270	91	G	A	5	-1	Pro_(P)	Ser_(S)	non-synonymous
AE017343.gb	SNP	1032981	CNC03270	91	C	T	5	-1	Arg_(R)	Lys_(K)	conservative_non-synonymous
AE017343.gb	SNP	1034282	CNC03270	91	A	G	4	-1	Phe_(F)	Leu_(L)	non-synonymous
AE017343.gb	SNP	1034494	CNC03270	91	C	T	4	-1	Ser_(S)	Asn_(N)	non-synonymous
AE017343.gb	SNP	1034513	CNC03270	91	T	G	4	-1	Lys_(K)	Gln_(Q)	non-synonymous
AE017343.gb	SNP	1034719	CNC03270	91	G	A	4	-1	Pro_(P)	Leu_(L)	non-synonymous
AE017343.gb	SNP	1034853	CNC03270	91	T	C	3	-1	Lys_(K)	Arg_(R)	conservative_non-synonymous
AE017343.gb	SNP	1034916	CNC03270	91	G	A	3	-1	Ala_(A)	Val_(V)	non-synonymous
AE017343.gb	SNP	1035093	CNC03270	91	C	T	3	-1	Arg_(R)	Gln_(Q)	non-synonymous
AE017343.gb	SNP	1035123	CNC03270	91	C	T	3	-1	Arg_(R)	Lys_(K)	conservative_non-synonymous
AE017343.gb	SNP	1035156	CNC03270	91	C	T	3	-1	Arg_(R)	Lys_(K)	conservative_non-synonymous
AE017343.gb	SNP	1035295	CNC03270	91	A	G	3	-1	Ser_(S)	Pro_(P)	non-synonymous
AE017343.gb	SNP	1035324	CNC03270	91	C	A	3	-1	Arg_(R)	Leu_(L)	non-synonymous
AE017343.gb	SNP	1035441	CNC03270	91	C	A	3	-1	Arg_(R)	Leu_(L)	non-synonymous
AE017343.gb	SNP	1035498	CNC03270	91	T	C	3	-1	His_(H)	Arg_(R)	non-synonymous
AE017343.gb	SNP	1035583	CNC03270	91	C	T	3	-1	Ala_(A)	Thr_(T)	non-synonymous
AE017343.gb	SNP	1035615	CNC03270	91	C	T	3	-1	Arg_(R)	His_(H)	non-synonymous
AE017343.gb	SNP	1035897	CNC03270	91	C	T	3	-1	Arg_(R)	Lys_(K)	conservative_non-synonymous
AE017343.gb	SNP	1038040	CNC03290	92	A	G	7	-1	Ile_(I)	Thr_(T)	non-synonymous
AE017343.gb	SNP	1038241	CNC03290	92	A	T	7	-1	Leu_(L)	His_(H)	non-synonymous
AE017343.gb	SNP	1038578	CNC03290	92	C	T	6	-1	Val_(V)	Ile_(I)	conservative_non-synonymous
AE017343.gb	SNP	1038770	CNC03290	92	A	G	6	-1	Ser_(S)	Pro_(P)	non-synonymous
AE017343.gb	SNP	1038833	CNC03290	92	T	C	6	-1	Thr_(T)	Ala_(A)	non-synonymous
AE017343.gb	SNP	1039336	CNC03290	92	G	A	3	-1	Leu_(L)	Phe_(F)	non-synonymous
AE017343.gb	SNP	1039682	CNC03290	92	G	T	1	-1	Gln_(Q)	Lys_(K)	non-synonymous
AE017343.gb	SNP	1039829	CNC03290	92	C	T	1	-1	Asp_(D)	Asn_(N)	non-synonymous
AE017343.gb	SNP	1048683	CNC03310	93	G	A	10	1	Arg_(R)	His_(H)	non-synonymous
AE017343.gb	SNP	1050653	CNC03320	94	A	G	5	-1	Ile_(I)	Thr_(T)	non-synonymous
AE017343.gb	SNP	1052170	CNC03320	94	G	A	4	-1	Leu_(L)	Phe_(F)	non-synonymous
AE017343.gb	SNP	1052245	CNC03320	94	T	C	4	-1	Thr_(T)	Ala_(A)	non-synonymous
AE017343.gb	SNP	1054806	CNC03330	95	T	C	6	-1	Lys_(K)	Arg_(R)	conservative_non-synonymous
AE017343.gb	SNP	1055100	CNC03330	95	C	T	5	-1	Gly_(G)	Ser_(S)	non-synonymous
AE017343.gb	SNP	1055331	CNC03330	95	T	C	5	-1	Ser_(S)	Gly_(G)	non-synonymous
AE017343.gb	SNP	1055605	CNC03330	95	A	G	4	-1	Met_(M)	Thr_(T)	non-synonymous
AE017343.gb	SNP	1055795	CNC03330	95	C	T	3	-1	Glu_(E)	Lys_(K)	non-synonymous
AE017343.gb	SNP	1055996	CNC03330	95	C	A	3	-1	Ala_(A)	Ser_(S)	non-synonymous
AE017343.gb	SNP	1056013	CNC03330	95	T	C	3	-1	Glu_(E)	Gly_(G)	non-synonymous
AE017343.gb	SNP	1056020	CNC03330	95	A	G	3	-1	Tyr_(Y)	His_(H)	non-synonymous
AE017343.gb	SNP	1056118	CNC03330	95	A	C	3	-1	Phe_(F)	Cys_(C)	non-synonymous
AE017343.gb	SNP	1056191	CNC03330	95	A	C	3	-1	Phe_(F)	Val_(V)	non-synonymous
AE017343.gb	SNP	1056209	CNC03330	95	C	T	3	-1	Val_(V)	Ile_(I)	conservative_non-synonymous
AE017343.gb	SNP	1056230	CNC03330	95	T	C	3	-1	Asn_(N)	Asp_(D)	non-synonymous
AE017343.gb	SNP	1056313	CNC03330	95	G	A	3	-1	Thr_(T)	Ile_(I)	non-synonymous
AE017343.gb	SNP	1056863	CNC03330	95	G	C	3	-1	Gln_(Q)	Glu_(E)	non-synonymous
AE017343.gb	SNP	1057136	CNC03330	95	T	C	3	-1	Thr_(T)	Ala_(A)	non-synonymous
AE017343.gb	SNP	1057652	CNC03330	95	C	T	3	-1	Gly_(G)	Arg_(R)	non-synonymous
AE017343.gb	SNP	1058146	CNC03330	95	G	A	3	-1	Ser_(S)	Leu_(L)	non-synonymous
AE017343.gb	SNP	1060143	CNC03340	96	C	T	13	-1	Ala_(A)	Thr_(T)	non-synonymous
AE017343.gb	SNP	1061298	CNC03340	96	G	A	11	-1	Ala_(A)	Val_(V)	non-synonymous
AE017343.gb	SNP	1061869	CNC03340	96	G	A	10	-1	His_(H)	Tyr_(Y)	non-synonymous
AE017343.gb	SNP	1062028	CNC03340	96	A	G	10	-1	Ser_(S)	Pro_(P)	non-synonymous
AE017343.gb	SNP	1062094	CNC03340	96	G	A	10	-1	Arg_(R)	Cys_(C)	non-synonymous
AE017343.gb	SNP	1062136	CNC03340	96	G	C	10	-1	Leu_(L)	Val_(V)	conservative_non-synonymous
AE017343.gb	SNP	1062651	CNC03340	96	T	C	8	-1	Thr_(T)	Ala_(A)	non-synonymous
AE017343.gb	SNP	1062927	CNC03340	96	A	G	6	-1	Ser_(S)	Pro_(P)	non-synonymous
AE017343.gb	SNP	1063268	CNC03340	96	T	C	4	-1	Ser_(S)	Gly_(G)	non-synonymous
AE017343.gb	SNP	1067639	CNC03350	97	A	T	2	1	Thr_(T)	Ser_(S)	non-synonymous
AE017343.gb	SNP	1073966	CNC03380	98	G	A	3	-1	Pro_(P)	Leu_(L)	non-synonymous
AE017343.gb	SNP	1077399	CNC03400	99	A	G	1	1	Ile_(I)	Val_(V)	conservative_non-synonymous
AE017343.gb	SNP	1077427	CNC03400	99	T	C	1	1	Ile_(I)	Thr_(T)	non-synonymous
AE017343.gb	SNP	1077583	CNC03400	99	G	A	1	1	Arg_(R)	His_(H)	non-synonymous
AE017343.gb	SNP	1078377	CNC03400	99	G	A	1	1	Gly_(G)	Arg_(R)	non-synonymous
AE017343.gb	SNP	1081445	CNC03420	100	G	A	3	1	Ala_(A)	Thr_(T)	non-synonymous
AE017343.gb	SNP	1082226	CNC03430	101	G	C	6	-1	Asp_(D)	Glu_(E)	conservative_non-synonymous
AE017343.gb	SNP	1082560	CNC03430	101	G	A	6	-1	Ala_(A)	Val_(V)	non-synonymous
AE017343.gb	SNP	1086631	CNC03440	102	C	G	2	-1	Val_(V)	Leu_(L)	conservative_non-synonymous
AE017343.gb	SNP	1087039	CNC03440	102	A	G	2	-1	Ser_(S)	Pro_(P)	non-synonymous
AE017343.gb	SNP	1092634	CNC03460	103	C	T	9	-1	Ser_(S)	Asn_(N)	non-synonymous
AE017343.gb	SNP	1093113	CNC03460	103	T	C	5	-1	Gln_(Q)	Arg_(R)	non-synonymous
AE017343.gb	SNP	1099150	CNC03480	104	T	G	7	-1	Glu_(E)	Asp_(D)	conservative_non-synonymous
AE017343.gb	SNP	1100658	CNC03480	104	C	T	4	-1	Gly_(G)	Asp_(D)	non-synonymous
AE017343.gb	SNP	1100759	CNC03480	104	C	T	3	-1	Gly_(G)	Arg_(R)	non-synonymous
AE017343.gb	SNP	1104172	CNC03490	105	C	A	1	1	Asn_(N)	Lys_(K)	non-synonymous
AE017343.gb	SNP	1107489	CNC03500	106	T	G	2	-1	Asp_(D)	Ala_(A)	non-synonymous
AE017343.gb	SNP	1110475	CNC03510	107	A	G	2	1	Ser_(S)	Gly_(G)	non-synonymous
AE017343.gb	SNP	1110636	CNC03510	107	C	A	3	1	Pro_(P)	Gln_(Q)	non-synonymous
AE017343.gb	SNP	1114009	CNC03520	108	A	C	2	1	Lys_(K)	Thr_(T)	non-synonymous
AE017343.gb	SNP	1114092	CNC03520	108	G	T	2	1	Ala_(A)	Ser_(S)	non-synonymous
AE017343.gb	SNP	1114885	CNC03520	108	T	C	4	1	Ser_(S)	Pro_(P)	non-synonymous
AE017343.gb	SNP	1115515	CNC03520	108	A	G	4	1	Asn_(N)	Asp_(D)	non-synonymous
AE017343.gb	SNP	1115862	CNC03520	108	A	G	5	1	Arg_(R)	Gly_(G)	non-synonymous
AE017343.gb	SNP	1118336	CNC03530	109	G	A	7	-1	Ser_(S)	Phe_(F)	non-synonymous
AE017343.gb	SNP	1118457	CNC03530	109	A	G	6	-1	Tyr_(Y)	His_(H)	non-synonymous
AE017343.gb	SNP	1118546	CNC03530	109	A	C	6	-1	Phe_(F)	Cys_(C)	non-synonymous
AE017343.gb	SNP	1118709	CNC03530	109	T	C	5	-1	Thr_(T)	Ala_(A)	non-synonymous
AE017343.gb	SNP	1123080	CNC03550	110	G	A	1	1	Ser_(S)	Asn_(N)	non-synonymous
AE017343.gb	SNP	1127011	CNC03560	111	T	C	6	-1	Gln_(Q)	Arg_(R)	non-synonymous
AE017343.gb	SNP	1129665	CNC03570	112	C	T	1	1	Thr_(T)	Ile_(I)	non-synonymous
AE017343.gb	SNP	1132489	CNC03570	112	G	T	9	1	Ala_(A)	Ser_(S)	non-synonymous
AE017343.gb	SNP	1146138	CNC03620	113	T	G	3	-1	Met_(M)	Leu_(L)	non-synonymous
AE017343.gb	SNP	1146188	CNC03620	113	G	A	3	-1	Ser_(S)	Leu_(L)	non-synonymous
AE017343.gb	SNP	1147682	CNC03630	114	T	C	5	-1	Lys_(K)	Glu_(E)	non-synonymous
AE017343.gb	SNP	1148046	CNC03630	114	C	T	3	-1	Cys_(C)	Tyr_(Y)	non-synonymous
AE017343.gb	SNP	1148142	CNC03630	114	G	A	3	-1	Ala_(A)	Val_(V)	non-synonymous
AE017343.gb	SNP	1156068	CNC03650	115	A	G	2	1	Met_(M)	Val_(V)	non-synonymous
AE017343.gb	SNP	1157008	CNC03660	116	A	G	2	-1	Stop	Arg_(R)	loss_of_stop_codon
AE017343.gb	SNP	1157071	CNC03660	116	C	T	2	-1	Ala_(A)	Thr_(T)	non-synonymous
AE017343.gb	SNP	1157107	CNC03660	116	A	G	2	-1	Ser_(S)	Pro_(P)	non-synonymous
AE017343.gb	SNP	1157254	CNC03660	116	G	C	2	-1	Gln_(Q)	Glu_(E)	non-synonymous
AE017343.gb	SNP	1157662	CNC03660	116	T	C	2	-1	Lys_(K)	Glu_(E)	non-synonymous
AE017343.gb	SNP	1157755	CNC03660	116	C	G	2	-1	Gly_(G)	Arg_(R)	non-synonymous
AE017343.gb	SNP	1158016	CNC03660	116	G	C	2	-1	Arg_(R)	Gly_(G)	non-synonymous
AE017343.gb	SNP	1158040	CNC03660	116	C	T	2	-1	Ala_(A)	Thr_(T)	non-synonymous
AE017343.gb	SNP	1158082	CNC03660	116	C	G	2	-1	Gly_(G)	Arg_(R)	non-synonymous
AE017343.gb	SNP	1158088	CNC03660	116	G	C	2	-1	Leu_(L)	Val_(V)	conservative_non-synonymous
AE017343.gb	SNP	1158270	CNC03660	116	C	T	1	-1	Arg_(R)	His_(H)	non-synonymous
AE017343.gb	SNP	1159203	CNC03670	117	A	G	1	1	Thr_(T)	Ala_(A)	non-synonymous
AE017343.gb	SNP	1159270	CNC03670	117	C	A	1	1	Thr_(T)	Lys_(K)	non-synonymous
AE017343.gb	SNP	1159435	CNC03670	117	T	C	1	1	Leu_(L)	Pro_(P)	non-synonymous
AE017343.gb	SNP	1159915	CNC03670	117	G	A	1	1	Cys_(C)	Tyr_(Y)	non-synonymous
AE017343.gb	SNP	1161279	CNC03670	117	C	A	6	1	Asp_(D)	Glu_(E)	conservative_non-synonymous
AE017343.gb	SNP	1162177	CNC03680	118	T	C	1	1	Ile_(I)	Thr_(T)	non-synonymous
AE017343.gb	SNP	1162198	CNC03680	118	C	A	1	1	Thr_(T)	Lys_(K)	non-synonymous
AE017343.gb	SNP	1164260	CNC03680	118	A	C	2	1	Ile_(I)	Leu_(L)	conservative_non-synonymous
AE017343.gb	SNP	1164873	CNC03680	118	G	A	6	1	Val_(V)	Met_(M)	non-synonymous
AE017343.gb	SNP	1170287	CNC03710	119	T	C	9	-1	Thr_(T)	Ala_(A)	non-synonymous
AE017343.gb	Deletion	1170797	CNC03710	119	1170797	1170797	1	8	-1	not_a_multiple_of_three	1169951	1173860	1170797	-0.206
AE017343.gb	SNP	1170863	CNC03710	119	C	A	8	-1	Arg_(R)	Leu_(L)	non-synonymous
AE017343.gb	SNP	1171279	CNC03710	119	T	G	8	-1	Arg_(R)	Ser_(S)	non-synonymous
AE017343.gb	SNP	1171418	CNC03710	119	C	T	8	-1	Arg_(R)	Gln_(Q)	non-synonymous
AE017343.gb	SNP	1171526	CNC03710	119	G	A	8	-1	Thr_(T)	Met_(M)	non-synonymous
AE017343.gb	SNP	1171898	CNC03710	119	A	G	8	-1	Val_(V)	Ala_(A)	non-synonymous
AE017343.gb	SNP	1174568	CNC03720	120	T	C	3	1	Val_(V)	Ala_(A)	non-synonymous
AE017343.gb	SNP	1178503	CNC03740	121	A	G	2	1	Ile_(I)	Val_(V)	conservative_non-synonymous
AE017343.gb	SNP	1178635	CNC03740	121	G	A	3	1	Arg_(R)	Lys_(K)	conservative_non-synonymous
AE017343.gb	SNP	1181164	CNC03750	122	A	T	1	-1	Cys_(C)	Ser_(S)	non-synonymous
AE017343.gb	SNP	1182298	CNC03770	123	T	A	7	-1	Met_(M)	Leu_(L)	non-synonymous
AE017343.gb	SNP	1182460	CNC03770	123	A	G	7	-1	Ser_(S)	Pro_(P)	non-synonymous
AE017343.gb	SNP	1182463	CNC03770	123	C	G	7	-1	Ala_(A)	Pro_(P)	non-synonymous
AE017343.gb	SNP	1185429	CNC03780	124	T	C	4	1	Val_(V)	Ala_(A)	non-synonymous
AE017343.gb	SNP	1185931	CNC03780	124	A	T	5	1	Gln_(Q)	Leu_(L)	non-synonymous
AE017343.gb	SNP	1186814	CNC03790	125	T	C	2	-1	Glu_(E)	Gly_(G)	non-synonymous
AE017343.gb	SNP	1187253	CNC03790	125	C	T	1	-1	Ala_(A)	Thr_(T)	non-synonymous
AE017343.gb	SNP	1187742	CNC03790	125	A	G	1	-1	Ser_(S)	Pro_(P)	non-synonymous
AE017343.gb	SNP	1188689	CNC03800	126	C	T	5	-1	Ala_(A)	Thr_(T)	non-synonymous
AE017343.gb	SNP	1188928	CNC03800	126	A	T	5	-1	Ile_(I)	Asn_(N)	non-synonymous
AE017343.gb	SNP	1188989	CNC03800	126	G	A	4	-1	Arg_(R)	Trp_(W)	non-synonymous
AE017343.gb	SNP	1189204	CNC03800	126	G	A	3	-1	Gln_(Q)	Stop	new_stop_codon	1188312	1189925	1189204	-0.543
AE017343.gb	SNP	1189209	CNC03800	126	C	G	3	-1	Arg_(R)	Pro_(P)	non-synonymous
AE017343.gb	SNP	1189449	CNC03800	126	C	T	3	-1	Cys_(C)	Tyr_(Y)	non-synonymous
AE017343.gb	SNP	1189452	CNC03800	126	A	G	3	-1	Val_(V)	Ala_(A)	non-synonymous
AE017343.gb	SNP	1190477	CNC03810	127	C	T	1	1	Leu_(L)	Phe_(F)	non-synonymous
AE017343.gb	SNP	1190876	CNC03810	127	T	C	3	1	Phe_(F)	Ser_(S)	non-synonymous
AE017343.gb	SNP	1190953	CNC03810	127	A	G	4	1	Ser_(S)	Gly_(G)	non-synonymous
AE017343.gb	SNP	1191157	CNC03810	127	T	G	5	1	Ser_(S)	Ala_(A)	non-synonymous
AE017343.gb	SNP	1191221	CNC03810	127	T	C	5	1	Leu_(L)	Ser_(S)	non-synonymous
AE017343.gb	SNP	1192229	CNC03820	128	A	G	1	1	Thr_(T)	Ala_(A)	non-synonymous
AE017343.gb	SNP	1192698	CNC03820	128	C	A	2	1	Asp_(D)	Glu_(E)	conservative_non-synonymous
AE017343.gb	SNP	1192911	CNC03820	128	T	C	3	1	Val_(V)	Ala_(A)	non-synonymous
AE017343.gb	SNP	1193449	CNC03820	128	G	A	5	1	Gly_(G)	Asp_(D)	non-synonymous
AE017343.gb	SNP	1198395	CNC03850	129	C	T	11	1	Pro_(P)	Leu_(L)	non-synonymous
AE017343.gb	SNP	1199281	CNC03860	130	T	G	12	-1	Stop	Ser_(S)	loss_of_stop_codon
AE017343.gb	SNP	1199751	CNC03860	130	A	G	10	-1	Trp_(W)	Arg_(R)	non-synonymous
AE017343.gb	SNP	1200755	CNC03860	130	A	C	5	-1	Leu_(L)	Val_(V)	conservative_non-synonymous
AE017343.gb	SNP	1200816	CNC03860	130	T	C	4	-1	Stop	Trp_(W)	loss_of_stop_codon
AE017343.gb	SNP	1201190	CNC03860	130	A	T	3	-1	Cys_(C)	Ser_(S)	non-synonymous
AE017343.gb	SNP	1203397	CNC03870	131	G	A	3	-1	Ala_(A)	Val_(V)	non-synonymous
AE017343.gb	SNP	1203676	CNC03870	131	G	T	3	-1	Thr_(T)	Lys_(K)	non-synonymous
AE017343.gb	SNP	1203760	CNC03870	131	T	C	3	-1	Gln_(Q)	Arg_(R)	non-synonymous
AE017343.gb	SNP	1203766	CNC03870	131	T	C	3	-1	Tyr_(Y)	Cys_(C)	non-synonymous
AE017343.gb	SNP	1203790	CNC03870	131	G	C	3	-1	Pro_(P)	Arg_(R)	non-synonymous
AE017343.gb	SNP	1203813	CNC03870	131	C	T	3	-1	Trp_(W)	Stop	new_stop_codon	1202879	1204315	1203813	-0.64
AE017343.gb	SNP	1205916	CNC03880	132	A	C	1	1	Asn_(N)	His_(H)	non-synonymous
AE017343.gb	SNP	1209560	CNC03900	133	A	G	2	-1	Val_(V)	Ala_(A)	non-synonymous
AE017343.gb	SNP	1209572	CNC03900	133	T	A	2	-1	Asn_(N)	Ile_(I)	non-synonymous
AE017343.gb	SNP	1209586	CNC03900	133	A	C	2	-1	Ser_(S)	Arg_(R)	non-synonymous
AE017343.gb	SNP	1209588	CNC03900	133	T	C	2	-1	Ser_(S)	Gly_(G)	non-synonymous
AE017343.gb	SNP	1209615	CNC03900	133	G	A	2	-1	Pro_(P)	Ser_(S)	non-synonymous
AE017343.gb	SNP	1211811	CNC03910	134	T	C	3	1	Ser_(S)	Pro_(P)	non-synonymous
AE017343.gb	SNP	1213152	CNC03920	135	A	C	5	1	Gln_(Q)	His_(H)	non-synonymous
AE017343.gb	SNP	1216042	CNC03920	135	A	T	20	1	Asp_(D)	Val_(V)	non-synonymous
AE017343.gb	SNP	1216075	CNC03920	135	A	G	20	1	Asn_(N)	Ser_(S)	non-synonymous
AE017343.gb	SNP	1239478	CNC03980	136	C	T	7	1	His_(H)	Tyr_(Y)	non-synonymous
AE017343.gb	SNP	1242780	CNC04000	137	A	C	5	-1	Ser_(S)	Ala_(A)	non-synonymous
AE017343.gb	SNP	1242959	CNC04000	137	G	A	4	-1	Ala_(A)	Val_(V)	non-synonymous
AE017343.gb	SNP	1243002	CNC04000	137	T	C	4	-1	Met_(M)	Val_(V)	non-synonymous
AE017343.gb	SNP	1244042	CNC04010	138	A	T	1	1	Thr_(T)	Ser_(S)	non-synonymous
AE017343.gb	SNP	1246183	CNC04020	139	A	G	7	1	Lys_(K)	Arg_(R)	conservative_non-synonymous
AE017343.gb	SNP	1246606	CNC04020	139	C	A	10	1	Pro_(P)	Thr_(T)	non-synonymous
AE017343.gb	SNP	1246861	CNC04020	139	G	A	10	1	Val_(V)	Ile_(I)	conservative_non-synonymous
AE017343.gb	SNP	1247969	CNC04030	140	C	A	3	-1	Glu_(E)	Asp_(D)	conservative_non-synonymous
AE017343.gb	SNP	1248244	CNC04030	140	A	G	3	-1	Phe_(F)	Leu_(L)	non-synonymous
AE017343.gb	SNP	1248592	CNC04030	140	T	A	3	-1	Asn_(N)	Tyr_(Y)	non-synonymous
AE017343.gb	SNP	1250325	CNC04040	141	A	G	4	-1	Val_(V)	Ala_(A)	non-synonymous
AE017343.gb	SNP	1250364	CNC04040	141	T	A	4	-1	His_(H)	Leu_(L)	non-synonymous
AE017343.gb	SNP	1250365	CNC04040	141	G	A	4	-1	His_(H)	Tyr_(Y)	non-synonymous
AE017343.gb	SNP	1250557	CNC04040	141	C	T	4	-1	Val_(V)	Ile_(I)	conservative_non-synonymous
AE017343.gb	SNP	1250587	CNC04040	141	T	C	4	-1	Asn_(N)	Asp_(D)	non-synonymous
AE017343.gb	SNP	1250854	CNC04040	141	A	C	4	-1	Ser_(S)	Ala_(A)	non-synonymous
AE017343.gb	SNP	1251474	CNC04040	141	G	A	2	-1	Ala_(A)	Val_(V)	non-synonymous
AE017343.gb	SNP	1251513	CNC04040	141	C	T	2	-1	Arg_(R)	His_(H)	non-synonymous
AE017343.gb	SNP	1256487	CNC04070	142	C	G	5	1	Asp_(D)	Glu_(E)	conservative_non-synonymous
AE017343.gb	SNP	1258534	CNC04080	143	C	T	3	-1	Arg_(R)	Lys_(K)	conservative_non-synonymous
AE017343.gb	SNP	1258618	CNC04080	143	A	G	3	-1	Leu_(L)	Ser_(S)	non-synonymous
AE017343.gb	SNP	1258945	CNC04080	143	T	A	2	-1	His_(H)	Leu_(L)	non-synonymous
AE017343.gb	SNP	1259272	CNC04080	143	C	T	2	-1	Cys_(C)	Tyr_(Y)	non-synonymous
AE017343.gb	SNP	1260035	CNC04090	144	A	G	1	-1	Stop	Gln_(Q)	loss_of_stop_codon
AE017343.gb	SNP	1262010	CNC04110	145	T	C	1	1	Ser_(S)	Pro_(P)	non-synonymous
AE017343.gb	SNP	1265025	CNC04120	146	T	C	4	1	Phe_(F)	Ser_(S)	non-synonymous
AE017343.gb	Deletion	1266142	CNC04120	146	1266142	1266142	1	8	1	not_a_multiple_of_three	1264184	1266142	1266142	1
AE017343.gb	SNP	1266308	CNC04130	147	C	T	4	-1	Gly_(G)	Asp_(D)	non-synonymous
AE017343.gb	SNP	1266309	CNC04130	147	C	G	4	-1	Gly_(G)	Arg_(R)	non-synonymous
AE017343.gb	SNP	1266333	CNC04130	147	C	T	4	-1	Asp_(D)	Asn_(N)	non-synonymous
AE017343.gb	SNP	1266891	CNC04130	147	T	C	4	-1	Ile_(I)	Val_(V)	conservative_non-synonymous
AE017343.gb	SNP	1267056	CNC04130	147	C	T	3	-1	Glu_(E)	Lys_(K)	non-synonymous
AE017343.gb	SNP	1267266	CNC04130	147	T	G	3	-1	Ile_(I)	Leu_(L)	conservative_non-synonymous
AE017343.gb	SNP	1267340	CNC04130	147	C	T	3	-1	Arg_(R)	His_(H)	non-synonymous
AE017343.gb	SNP	1267467	CNC04130	147	A	G	3	-1	Ser_(S)	Pro_(P)	non-synonymous
AE017343.gb	SNP	1267500	CNC04130	147	C	G	3	-1	Gly_(G)	Arg_(R)	non-synonymous
AE017343.gb	SNP	1267512	CNC04130	147	G	A	3	-1	Pro_(P)	Ser_(S)	non-synonymous
AE017343.gb	SNP	1268406	CNC04140	148	G	C	1	1	Ala_(A)	Pro_(P)	non-synonymous
AE017343.gb	SNP	1270155	CNC04150	149	C	G	7	-1	Glu_(E)	Gln_(Q)	non-synonymous
AE017343.gb	SNP	1270351	CNC04150	149	C	T	6	-1	Gly_(G)	Glu_(E)	non-synonymous
AE017343.gb	SNP	1270352	CNC04150	149	C	T	6	-1	Gly_(G)	Arg_(R)	non-synonymous
AE017343.gb	SNP	1271304	CNC04150	149	C	T	3	-1	Cys_(C)	Tyr_(Y)	non-synonymous
AE017343.gb	SNP	1271331	CNC04150	149	G	A	3	-1	Pro_(P)	Leu_(L)	non-synonymous
AE017343.gb	SNP	1276179	CNC04180	150	A	G	7	-1	Ser_(S)	Pro_(P)	non-synonymous
AE017343.gb	SNP	1276179	CNC04180	150	A	G	7	-1	Ser_(S)	Pro_(P)	non-synonymous
AE017343.gb	SNP	1276479	CNC04180	150	G	A	6	-1	Arg_(R)	Stop	new_stop_codon	1275287	1277550	1276479	-0.516
AE017343.gb	SNP	1276479	CNC04180	150	G	A	6	-1	Arg_(R)	Stop	new_stop_codon	1275287	1277550	1276479	-0.516
AE017343.gb	SNP	1276602	CNC04180	150	A	G	6	-1	Tyr_(Y)	His_(H)	non-synonymous
AE017343.gb	SNP	1276602	CNC04180	150	A	G	6	-1	Tyr_(Y)	His_(H)	non-synonymous
AE017343.gb	SNP	1278577	CNC04190	151	C	T	2	-1	Ala_(A)	Thr_(T)	non-synonymous
AE017343.gb	SNP	1278745	CNC04190	151	A	G	2	-1	Ser_(S)	Pro_(P)	non-synonymous
AE017343.gb	SNP	1282581	CNC04210	152	G	T	4	-1	Thr_(T)	Asn_(N)	non-synonymous
AE017343.gb	SNP	1282588	CNC04210	152	A	G	4	-1	Ser_(S)	Pro_(P)	non-synonymous
AE017343.gb	SNP	1282869	CNC04210	152	C	T	4	-1	Cys_(C)	Tyr_(Y)	non-synonymous
AE017343.gb	SNP	1282882	CNC04210	152	G	T	4	-1	Pro_(P)	Thr_(T)	non-synonymous
AE017343.gb	SNP	1283263	CNC04210	152	T	C	3	-1	Asn_(N)	Ser_(S)	non-synonymous
AE017343.gb	SNP	1286143	CNC04220	153	T	C	3	-1	Ile_(I)	Met_(M)	non-synonymous
AE017343.gb	SNP	1286198	CNC04220	153	T	G	3	-1	Asn_(N)	Thr_(T)	non-synonymous
AE017343.gb	SNP	1291103	CNC04240	154	A	T	4	-1	Leu_(L)	His_(H)	non-synonymous
AE017343.gb	SNP	1291448	CNC04240	154	G	A	4	-1	Ala_(A)	Val_(V)	non-synonymous
AE017343.gb	SNP	1291607	CNC04240	154	T	A	4	-1	His_(H)	Leu_(L)	non-synonymous
AE017343.gb	SNP	1291820	CNC04240	154	A	G	3	-1	Phe_(F)	Ser_(S)	non-synonymous
AE017343.gb	SNP	1293403	CNC04250	155	G	A	1	1	Gly_(G)	Asp_(D)	non-synonymous
AE017343.gb	SNP	1293405	CNC04250	155	A	G	1	1	Ile_(I)	Val_(V)	conservative_non-synonymous
AE017343.gb	Deletion	1295090	CNC04260	156	1295090	1295090	1	1	1	not_a_multiple_of_three	1294340	1295242	1295090	0.831
AE017343.gb	SNP	1295604	CNC04270	157	A	G	1	1	Thr_(T)	Ala_(A)	non-synonymous
AE017343.gb	SNP	1296000	CNC04270	157	A	G	2	1	Lys_(K)	Arg_(R)	conservative_non-synonymous
AE017343.gb	SNP	1296026	CNC04270	157	C	A	2	1	His_(H)	Asn_(N)	non-synonymous
AE017343.gb	SNP	1296027	CNC04270	157	A	G	2	1	His_(H)	Arg_(R)	non-synonymous
AE017343.gb	SNP	1296162	CNC04270	157	A	G	2	1	Asp_(D)	Gly_(G)	non-synonymous
AE017343.gb	SNP	1300246	CNC04280	158	A	G	5	-1	Leu_(L)	Pro_(P)	non-synonymous
AE017343.gb	SNP	1300273	CNC04280	158	G	A	5	-1	Pro_(P)	Leu_(L)	non-synonymous
AE017343.gb	SNP	1301188	CNC04280	158	G	A	3	-1	Pro_(P)	Leu_(L)	non-synonymous
AE017343.gb	SNP	1305088	CNC04300	159	T	C	1	-1	Gln_(Q)	Arg_(R)	non-synonymous
AE017343.gb	SNP	1310746	CNC04320	160	C	G	1	1	Asp_(D)	Glu_(E)	conservative_non-synonymous
AE017343.gb	SNP	1311485	CNC04320	160	T	C	4	1	Leu_(L)	Ser_(S)	non-synonymous
AE017343.gb	SNP	1314823	CNC04330	161	A	G	5	-1	Phe_(F)	Ser_(S)	non-synonymous
AE017343.gb	SNP	1315087	CNC04330	161	T	C	4	-1	Ile_(I)	Val_(V)	conservative_non-synonymous
AE017343.gb	SNP	1320919	CNC04360	162	A	G	5	1	Arg_(R)	Gly_(G)	non-synonymous
AE017343.gb	SNP	1320974	CNC04360	162	C	T	5	1	Thr_(T)	Met_(M)	non-synonymous
AE017343.gb	SNP	1324879	CNC04370	163	A	G	2	1	Ser_(S)	Gly_(G)	non-synonymous
AE017343.gb	SNP	1325182	CNC04370	163	C	T	2	1	Pro_(P)	Ser_(S)	non-synonymous
AE017343.gb	SNP	1325571	CNC04380	164	C	T	1	-1	Arg_(R)	Lys_(K)	conservative_non-synonymous
AE017343.gb	SNP	1325773	CNC04380	164	G	A	1	-1	Leu_(L)	Phe_(F)	non-synonymous
AE017343.gb	SNP	1325782	CNC04380	164	G	A	1	-1	Pro_(P)	Ser_(S)	non-synonymous
AE017343.gb	SNP	1325829	CNC04380	164	G	T	1	-1	Ala_(A)	Asp_(D)	non-synonymous
AE017343.gb	SNP	1325922	CNC04380	164	C	T	1	-1	Gly_(G)	Glu_(E)	non-synonymous
AE017343.gb	SNP	1325925	CNC04380	164	G	C	1	-1	Pro_(P)	Arg_(R)	non-synonymous
AE017343.gb	SNP	1325946	CNC04380	164	C	T	1	-1	Gly_(G)	Asp_(D)	non-synonymous
AE017343.gb	SNP	1325953	CNC04380	164	A	G	1	-1	Ser_(S)	Pro_(P)	non-synonymous
AE017343.gb	SNP	1325958	CNC04380	164	T	C	1	-1	Asn_(N)	Ser_(S)	non-synonymous
AE017343.gb	SNP	1326106	CNC04380	164	A	C	1	-1	Ser_(S)	Ala_(A)	non-synonymous
AE017343.gb	SNP	1326160	CNC04380	164	T	C	1	-1	Met_(M)	Val_(V)	non-synonymous
AE017343.gb	SNP	1326189	CNC04380	164	A	G	1	-1	Val_(V)	Ala_(A)	non-synonymous
AE017343.gb	SNP	1327243	CNC04390	165	T	C	1	-1	Met_(M)	Val_(V)	non-synonymous
AE017343.gb	SNP	1327309	CNC04390	165	C	T	1	-1	Ala_(A)	Thr_(T)	non-synonymous
AE017343.gb	SNP	1327602	CNC04390	165	G	A	1	-1	Thr_(T)	Ile_(I)	non-synonymous
AE017343.gb	SNP	1328230	CNC04390	165	C	T	1	-1	Ala_(A)	Thr_(T)	non-synonymous
AE017343.gb	SNP	1328232	CNC04390	165	C	T	1	-1	Arg_(R)	Gln_(Q)	non-synonymous
AE017343.gb	SNP	1328679	CNC04390	165	C	T	1	-1	Gly_(G)	Glu_(E)	non-synonymous
AE017343.gb	SNP	1328890	CNC04390	165	C	G	1	-1	Gly_(G)	Arg_(R)	non-synonymous
AE017343.gb	SNP	1329133	CNC04390	165	T	C	1	-1	Thr_(T)	Ala_(A)	non-synonymous
AE017343.gb	SNP	1329303	CNC04390	165	T	G	1	-1	Lys_(K)	Thr_(T)	non-synonymous
AE017343.gb	SNP	1329310	CNC04390	165	G	A	1	-1	Pro_(P)	Ser_(S)	non-synonymous
AE017343.gb	SNP	1329358	CNC04390	165	C	T	1	-1	Ala_(A)	Thr_(T)	non-synonymous
AE017343.gb	SNP	1329375	CNC04390	165	T	C	1	-1	His_(H)	Arg_(R)	non-synonymous
AE017343.gb	SNP	1329376	CNC04390	165	G	A	1	-1	His_(H)	Tyr_(Y)	non-synonymous
AE017343.gb	SNP	1329394	CNC04390	165	C	A	1	-1	Ala_(A)	Ser_(S)	non-synonymous
AE017343.gb	SNP	1331902	CNC04400	166	G	C	9	-1	Leu_(L)	Val_(V)	conservative_non-synonymous
AE017343.gb	SNP	1331944	CNC04400	166	G	T	9	-1	Leu_(L)	Ile_(I)	conservative_non-synonymous
AE017343.gb	SNP	1332078	CNC04400	166	C	A	8	-1	Val_(V)	Phe_(F)	non-synonymous
AE017343.gb	SNP	1332262	CNC04400	166	G	A	7	-1	His_(H)	Tyr_(Y)	non-synonymous
AE017343.gb	SNP	1332817	CNC04400	166	T	C	5	-1	Lys_(K)	Arg_(R)	conservative_non-synonymous
AE017343.gb	SNP	1332934	CNC04400	166	A	G	5	-1	Val_(V)	Ala_(A)	non-synonymous
AE017343.gb	SNP	1333259	CNC04400	166	G	T	4	-1	Pro_(P)	Gln_(Q)	non-synonymous
AE017343.gb	SNP	1333355	CNC04400	166	A	G	4	-1	Met_(M)	Thr_(T)	non-synonymous
AE017343.gb	SNP	1333409	CNC04400	166	T	C	4	-1	Tyr_(Y)	Cys_(C)	non-synonymous
AE017343.gb	SNP	1334375	CNC04400	166	C	T	2	-1	Val_(V)	Ile_(I)	conservative_non-synonymous
AE017343.gb	SNP	1334381	CNC04400	166	T	C	2	-1	Ser_(S)	Gly_(G)	non-synonymous
AE017343.gb	SNP	1334618	CNC04400	166	A	T	2	-1	Phe_(F)	Ile_(I)	non-synonymous
AE017343.gb	SNP	1334966	CNC04400	166	G	T	1	-1	Leu_(L)	Ile_(I)	conservative_non-synonymous
AE017343.gb	SNP	1335399	CNC04400	166	A	T	1	-1	Ser_(S)	Arg_(R)	non-synonymous
AE017343.gb	SNP	1336560	CNC04410	167	T	C	1	1	Met_(M)	Thr_(T)	non-synonymous
AE017343.gb	SNP	1336608	CNC04410	167	C	A	1	1	Pro_(P)	His_(H)	non-synonymous
AE017343.gb	SNP	1337464	CNC04410	167	T	A	4	1	Met_(M)	Lys_(K)	non-synonymous
AE017343.gb	SNP	1340379	CNC04420	168	T	A	3	1	Met_(M)	Lys_(K)	non-synonymous
AE017343.gb	SNP	1340831	CNC04420	168	G	A	5	1	Gly_(G)	Ser_(S)	non-synonymous
AE017343.gb	SNP	1343525	CNC04430	169	G	A	1	-1	Ala_(A)	Val_(V)	non-synonymous
AE017343.gb	SNP	1344513	CNC04440	170	C	T	1	-1	Gly_(G)	Ser_(S)	non-synonymous
AE017343.gb	SNP	1346989	CNC04450	171	T	C	1	1	Ser_(S)	Pro_(P)	non-synonymous
AE017343.gb	SNP	1347160	CNC04450	171	A	G	2	1	Ile_(I)	Met_(M)	non-synonymous
AE017343.gb	SNP	1347206	CNC04450	171	G	A	2	1	Val_(V)	Ile_(I)	conservative_non-synonymous
AE017343.gb	SNP	1347417	CNC04450	171	G	C	2	1	Arg_(R)	Pro_(P)	non-synonymous
AE017343.gb	SNP	1347578	CNC04450	171	G	A	2	1	Val_(V)	Ile_(I)	conservative_non-synonymous
AE017343.gb	SNP	1348046	CNC04450	171	G	A	2	1	Ala_(A)	Thr_(T)	non-synonymous
AE017343.gb	SNP	1348069	CNC04450	171	T	G	2	1	Asn_(N)	Lys_(K)	non-synonymous
AE017343.gb	SNP	1354354	CNC04460	172	T	C	3	-1	Asn_(N)	Asp_(D)	non-synonymous
AE017343.gb	SNP	1354585	CNC04460	172	G	T	3	-1	Gln_(Q)	Lys_(K)	non-synonymous
AE017343.gb	SNP	1354603	CNC04460	172	T	C	3	-1	Met_(M)	Val_(V)	non-synonymous
AE017343.gb	SNP	1355072	CNC04460	172	A	G	2	-1	Val_(V)	Ala_(A)	non-synonymous
AE017343.gb	SNP	1355503	CNC04460	172	T	C	1	-1	Lys_(K)	Arg_(R)	conservative_non-synonymous
AE017343.gb	SNP	1358261	CNC04480	173	G	C	8	-1	Asn_(N)	Lys_(K)	non-synonymous
AE017343.gb	SNP	1358526	CNC04480	173	G	C	7	-1	Ser_(S)	Trp_(W)	non-synonymous
AE017343.gb	SNP	1358559	CNC04480	173	A	G	7	-1	Leu_(L)	Ser_(S)	non-synonymous
AE017343.gb	SNP	1359979	CNC04480	173	C	G	1	-1	Arg_(R)	Pro_(P)	non-synonymous
AE017343.gb	SNP	1361585	CNC04490	174	T	G	4	1	Ser_(S)	Ala_(A)	non-synonymous
AE017343.gb	SNP	1362209	CNC04500	175	T	A	19	-1	His_(H)	Leu_(L)	non-synonymous
AE017343.gb	SNP	1362828	CNC04500	175	A	C	15	-1	Stop	Gly_(G)	loss_of_stop_codon
AE017343.gb	SNP	1362915	CNC04500	175	A	G	15	-1	Phe_(F)	Leu_(L)	non-synonymous
AE017343.gb	SNP	1363630	CNC04500	175	C	T	12	-1	Asp_(D)	Asn_(N)	non-synonymous
AE017343.gb	SNP	1364871	CNC04500	175	C	T	8	-1	Gly_(G)	Arg_(R)	non-synonymous
AE017343.gb	SNP	1365426	CNC04500	175	T	C	8	-1	Thr_(T)	Ala_(A)	non-synonymous
AE017343.gb	SNP	1365739	CNC04500	175	G	A	5	-1	Arg_(R)	Stop	new_stop_codon	1361911	1368054	1365739	-0.613
AE017343.gb	SNP	1365787	CNC04500	175	C	T	5	-1	Val_(V)	Met_(M)	non-synonymous
AE017343.gb	SNP	1367603	CNC04500	175	C	A	1	-1	Cys_(C)	Phe_(F)	non-synonymous
AE017343.gb	SNP	1367672	CNC04500	175	C	T	1	-1	Gly_(G)	Glu_(E)	non-synonymous
AE017343.gb	SNP	1367808	CNC04500	175	C	T	1	-1	Asp_(D)	Asn_(N)	non-synonymous
AE017343.gb	SNP	1368919	CNC04510	176	C	T	11	-1	Arg_(R)	Lys_(K)	conservative_non-synonymous
AE017343.gb	SNP	1369084	CNC04510	176	A	G	11	-1	Leu_(L)	Pro_(P)	non-synonymous
AE017343.gb	SNP	1369415	CNC04510	176	G	A	10	-1	Arg_(R)	Trp_(W)	non-synonymous
AE017343.gb	SNP	1369724	CNC04510	176	T	C	9	-1	His_(H)	Arg_(R)	non-synonymous
AE017343.gb	SNP	1374050	CNC04520	177	G	C	1	1	Arg_(R)	Pro_(P)	non-synonymous
AE017343.gb	SNP	1374352	CNC04520	177	T	C	2	1	Ile_(I)	Thr_(T)	non-synonymous
AE017343.gb	SNP	1375798	CNC04530	178	G	A	2	-1	Leu_(L)	Phe_(F)	non-synonymous
AE017343.gb	SNP	1376281	CNC04530	178	C	T	2	-1	Ala_(A)	Thr_(T)	non-synonymous
AE017343.gb	SNP	1377398	CNC04540	179	G	A	3	1	Arg_(R)	Lys_(K)	conservative_non-synonymous
AE017343.gb	SNP	1377401	CNC04540	179	T	C	3	1	Val_(V)	Ala_(A)	non-synonymous
AE017343.gb	SNP	1380729	CNC04560	180	G	C	6	-1	Gln_(Q)	Glu_(E)	non-synonymous
AE017343.gb	SNP	1380824	CNC04560	180	C	T	5	-1	Val_(V)	Ile_(I)	conservative_non-synonymous
AE017343.gb	SNP	1381202	CNC04560	180	G	A	5	-1	Pro_(P)	Ser_(S)	non-synonymous
AE017343.gb	SNP	1381820	CNC04560	180	A	C	2	-1	Ser_(S)	Ala_(A)	non-synonymous
AE017343.gb	SNP	1381826	CNC04560	180	C	T	2	-1	Ala_(A)	Thr_(T)	non-synonymous
AE017343.gb	SNP	1383179	CNC04570	181	T	C	1	1	Leu_(L)	Pro_(P)	non-synonymous
AE017343.gb	SNP	1383181	CNC04570	181	C	A	1	1	Pro_(P)	Thr_(T)	non-synonymous
AE017343.gb	SNP	1383187	CNC04570	181	T	A	1	1	Ser_(S)	Thr_(T)	non-synonymous
AE017343.gb	SNP	1383805	CNC04570	181	C	T	3	1	Ala_(A)	Val_(V)	non-synonymous
AE017343.gb	SNP	1383823	CNC04570	181	G	A	3	1	Arg_(R)	His_(H)	non-synonymous
AE017343.gb	SNP	1383882	CNC04570	181	G	A	3	1	Gly_(G)	Arg_(R)	non-synonymous
AE017343.gb	SNP	1383888	CNC04570	181	G	A	3	1	Ala_(A)	Thr_(T)	non-synonymous
AE017343.gb	SNP	1383892	CNC04570	181	G	A	3	1	Ser_(S)	Asn_(N)	non-synonymous
AE017343.gb	SNP	1383903	CNC04570	181	C	T	3	1	Arg_(R)	Trp_(W)	non-synonymous
AE017343.gb	SNP	1384442	CNC04570	181	T	A	6	1	Phe_(F)	Ile_(I)	non-synonymous
AE017343.gb	SNP	1384449	CNC04570	181	C	T	6	1	Ala_(A)	Val_(V)	non-synonymous
AE017343.gb	SNP	1385499	CNC04580	182	G	A	2	-1	Pro_(P)	Ser_(S)	non-synonymous
AE017343.gb	SNP	1385772	CNC04580	182	T	G	1	-1	Glu_(E)	Asp_(D)	conservative_non-synonymous
AE017343.gb	SNP	1387417	CNC04590	183	C	T	6	-1	Arg_(R)	Gln_(Q)	non-synonymous
AE017343.gb	SNP	1387767	CNC04590	183	C	T	4	-1	Ser_(S)	Asn_(N)	non-synonymous
AE017343.gb	SNP	1387875	CNC04590	183	G	A	4	-1	Ser_(S)	Leu_(L)	non-synonymous
AE017343.gb	SNP	1389558	CNC04600	184	T	C	4	-1	Thr_(T)	Ala_(A)	non-synonymous
AE017343.gb	SNP	1394693	CNC04620	185	A	C	3	-1	Ser_(S)	Ala_(A)	non-synonymous
AE017343.gb	SNP	1394777	CNC04620	185	C	T	3	-1	Val_(V)	Ile_(I)	conservative_non-synonymous
AE017343.gb	SNP	1394831	CNC04620	185	T	G	3	-1	Ile_(I)	Leu_(L)	conservative_non-synonymous
AE017343.gb	SNP	1395239	CNC04620	185	G	A	1	-1	Thr_(T)	Ile_(I)	non-synonymous
AE017343.gb	SNP	1395993	CNC04630	186	C	T	4	-1	Asp_(D)	Asn_(N)	non-synonymous
AE017343.gb	SNP	1396068	CNC04630	186	C	A	4	-1	Ala_(A)	Ser_(S)	non-synonymous
AE017343.gb	SNP	1396078	CNC04630	186	T	G	4	-1	Lys_(K)	Asn_(N)	non-synonymous
AE017343.gb	SNP	1396573	CNC04630	186	T	A	2	-1	Glu_(E)	Asp_(D)	conservative_non-synonymous
AE017343.gb	SNP	1397781	CNC04640	187	C	A	2	1	Asn_(N)	Lys_(K)	non-synonymous
AE017343.gb	SNP	1408715	CNC04660	188	C	T	1	1	Pro_(P)	Ser_(S)	non-synonymous
AE017343.gb	SNP	1408718	CNC04660	188	C	A	1	1	Pro_(P)	Thr_(T)	non-synonymous
AE017343.gb	SNP	1408922	CNC04660	188	A	C	2	1	Gln_(Q)	Pro_(P)	non-synonymous
AE017343.gb	SNP	1408988	CNC04660	188	T	C	2	1	Val_(V)	Ala_(A)	non-synonymous
AE017343.gb	SNP	1409904	CNC04660	188	C	A	3	1	Ala_(A)	Glu_(E)	non-synonymous
AE017343.gb	SNP	1412187	CNC04670	189	G	A	3	1	Ala_(A)	Thr_(T)	non-synonymous
AE017343.gb	SNP	1412942	CNC04670	189	G	A	4	1	Val_(V)	Ile_(I)	conservative_non-synonymous
AE017343.gb	SNP	1413309	CNC04670	189	G	A	4	1	Gly_(G)	Glu_(E)	non-synonymous
AE017343.gb	SNP	1413565	CNC04670	189	C	G	4	1	Asp_(D)	Glu_(E)	conservative_non-synonymous
AE017343.gb	SNP	1414026	CNC04670	189	C	T	4	1	Ala_(A)	Val_(V)	non-synonymous
AE017343.gb	SNP	1415411	CNC04680	190	A	G	4	1	Met_(M)	Val_(V)	non-synonymous
AE017343.gb	SNP	1415612	CNC04680	190	G	T	4	1	Ala_(A)	Ser_(S)	non-synonymous
AE017343.gb	SNP	1417577	CNC04690	191	A	G	2	1	Asn_(N)	Ser_(S)	non-synonymous
AE017343.gb	SNP	1417697	CNC04690	191	C	T	3	1	Ala_(A)	Val_(V)	non-synonymous
AE017343.gb	SNP	1420304	CNC04700	192	T	C	6	-1	Ile_(I)	Val_(V)	conservative_non-synonymous
AE017343.gb	SNP	1424805	CNC04720	193	G	C	1	1	Gly_(G)	Ala_(A)	non-synonymous
AE017343.gb	SNP	1425420	CNC04720	193	T	G	3	1	Cys_(C)	Trp_(W)	non-synonymous
AE017343.gb	Deletion	1429049	CNC04730	194	1429049	1429049	1	8	1	not_a_multiple_of_three	1426846	1430718	1429049	0.568
AE017343.gb	SNP	1429944	CNC04730	194	A	C	13	1	Glu_(E)	Asp_(D)	conservative_non-synonymous
AE017343.gb	SNP	1430346	CNC04730	194	T	A	16	1	Cys_(C)	Ser_(S)	non-synonymous
AE017343.gb	SNP	1430632	CNC04730	194	A	C	18	1	Met_(M)	Leu_(L)	non-synonymous
AE017343.gb	SNP	1433872	CNC04740	195	C	G	2	-1	Gly_(G)	Ala_(A)	non-synonymous
AE017343.gb	SNP	1434013	CNC04740	195	C	T	2	-1	Ser_(S)	Asn_(N)	non-synonymous
AE017343.gb	SNP	1434068	CNC04740	195	A	T	2	-1	Ser_(S)	Thr_(T)	non-synonymous
AE017343.gb	SNP	1434105	CNC04740	195	A	C	2	-1	Asp_(D)	Glu_(E)	conservative_non-synonymous
AE017343.gb	SNP	1434293	CNC04740	195	T	C	2	-1	Asn_(N)	Asp_(D)	non-synonymous
AE017343.gb	SNP	1435415	CNC04740	195	C	T	2	-1	Ala_(A)	Thr_(T)	non-synonymous
AE017343.gb	SNP	1435902	CNC04740	195	G	A	1	-1	Pro_(P)	Leu_(L)	non-synonymous
AE017343.gb	SNP	1435986	CNC04740	195	G	T	1	-1	Pro_(P)	Gln_(Q)	non-synonymous
AE017343.gb	SNP	1435990	CNC04740	195	C	T	1	-1	Val_(V)	Ile_(I)	conservative_non-synonymous
AE017343.gb	SNP	1436026	CNC04740	195	T	C	1	-1	Thr_(T)	Ala_(A)	non-synonymous
AE017343.gb	SNP	1437088	CNC04750	196	C	G	6	-1	Glu_(E)	Gln_(Q)	non-synonymous
AE017343.gb	SNP	1437786	CNC04750	196	G	A	4	-1	Leu_(L)	Phe_(F)	non-synonymous
AE017343.gb	SNP	1438282	CNC04750	196	A	G	3	-1	Cys_(C)	Arg_(R)	non-synonymous
AE017343.gb	SNP	1442994	CNC04770	197	C	G	2	1	Gln_(Q)	Glu_(E)	non-synonymous
AE017343.gb	SNP	1443596	CNC04770	197	G	A	4	1	Ser_(S)	Asn_(N)	non-synonymous
AE017343.gb	SNP	1447654	CNC04790	198	G	A	3	1	Val_(V)	Ile_(I)	conservative_non-synonymous
AE017343.gb	SNP	1448689	CNC04800	199	A	C	1	-1	Ser_(S)	Ala_(A)	non-synonymous
AE017343.gb	SNP	1461460	CNC04820	200	A	T	4	1	Glu_(E)	Val_(V)	non-synonymous
AE017343.gb	SNP	1462087	CNC04820	200	T	C	4	1	Leu_(L)	Ser_(S)	non-synonymous
AE017343.gb	SNP	1462944	CNC04830	201	C	T	2	-1	Arg_(R)	His_(H)	non-synonymous
AE017343.gb	SNP	1466964	CNC04840	202	G	A	4	1	Val_(V)	Ile_(I)	conservative_non-synonymous
AE017343.gb	SNP	1467450	CNC04840	202	T	A	5	1	Val_(V)	Asp_(D)	non-synonymous
AE017343.gb	SNP	1468703	CNC04850	203	A	T	1	1	Gln_(Q)	His_(H)	non-synonymous
AE017343.gb	SNP	1469711	CNC04850	203	T	C	4	1	Phe_(F)	Ser_(S)	non-synonymous
AE017343.gb	SNP	1469963	CNC04850	203	C	T	4	1	Thr_(T)	Met_(M)	non-synonymous
AE017343.gb	SNP	1473760	CNC04870	204	A	G	1	1	Ile_(I)	Val_(V)	conservative_non-synonymous
AE017343.gb	Deletion	1474169	CNC04870	204	1474169	1474169	1	2	1	not_a_multiple_of_three	1473289	1475514	1474169	0.395
AE017343.gb	SNP	1475776	CNC04880	205	A	G	6	-1	Ile_(I)	Thr_(T)	non-synonymous
AE017343.gb	SNP	1476242	CNC04880	205	C	T	4	-1	Gly_(G)	Asp_(D)	non-synonymous
AE017343.gb	SNP	1476375	CNC04880	205	C	T	4	-1	Asp_(D)	Asn_(N)	non-synonymous
AE017343.gb	SNP	1476574	CNC04880	205	T	C	3	-1	Ser_(S)	Gly_(G)	non-synonymous
AE017343.gb	SNP	1479666	CNC04890	206	C	T	1	-1	Arg_(R)	Gln_(Q)	non-synonymous
AE017343.gb	SNP	1483264	CNC04900	207	C	G	3	1	Gln_(Q)	Glu_(E)	non-synonymous
AE017343.gb	SNP	1483293	CNC04900	207	G	A	3	1	Met_(M)	Ile_(I)	non-synonymous
AE017343.gb	SNP	1483670	CNC04900	207	T	G	3	1	Leu_(L)	Trp_(W)	non-synonymous
AE017343.gb	SNP	1484396	CNC04900	207	T	G	5	1	Ile_(I)	Ser_(S)	non-synonymous
AE017343.gb	SNP	1486867	CNC04910	208	A	C	5	1	Thr_(T)	Pro_(P)	non-synonymous
AE017343.gb	SNP	1487239	CNC04910	208	T	A	5	1	Phe_(F)	Ile_(I)	non-synonymous
AE017343.gb	SNP	1487380	CNC04910	208	A	G	5	1	Ile_(I)	Val_(V)	conservative_non-synonymous
AE017343.gb	SNP	1487454	CNC04910	208	G	T	5	1	Met_(M)	Ile_(I)	non-synonymous
AE017343.gb	SNP	1487618	CNC04910	208	A	G	5	1	Asp_(D)	Gly_(G)	non-synonymous
AE017343.gb	SNP	1488439	CNC04920	209	A	T	2	-1	Ser_(S)	Thr_(T)	non-synonymous
AE017343.gb	SNP	1489595	CNC04930	210	A	G	5	-1	Met_(M)	Thr_(T)	non-synonymous
AE017343.gb	SNP	1491704	CNC04940	211	T	C	2	1	Phe_(F)	Leu_(L)	non-synonymous
AE017343.gb	SNP	1500931	CNC04970	212	C	G	2	-1	Ala_(A)	Pro_(P)	non-synonymous
AE017343.gb	SNP	1502880	CNC04980	213	T	G	6	1	Asp_(D)	Glu_(E)	conservative_non-synonymous
AE017343.gb	SNP	1504285	CNC04990	214	G	A	2	-1	Pro_(P)	Ser_(S)	non-synonymous
AE017343.gb	SNP	1504342	CNC04990	214	G	A	2	-1	Arg_(R)	Cys_(C)	non-synonymous
AE017343.gb	SNP	1505334	CNC05000	215	G	A	1	1	Ser_(S)	Asn_(N)	non-synonymous
AE017343.gb	SNP	1506003	CNC05000	215	G	C	2	1	Val_(V)	Leu_(L)	conservative_non-synonymous
AE017343.gb	SNP	1506114	CNC05000	215	C	G	2	1	Gln_(Q)	Glu_(E)	non-synonymous
AE017343.gb	SNP	1506631	CNC05000	215	C	T	3	1	Ala_(A)	Val_(V)	non-synonymous
AE017343.gb	SNP	1506741	CNC05000	215	G	A	3	1	Ala_(A)	Thr_(T)	non-synonymous
AE017343.gb	SNP	1508642	CNC05000	215	A	T	6	1	Thr_(T)	Ser_(S)	non-synonymous
AE017343.gb	SNP	1509274	CNC05000	215	G	A	8	1	Gly_(G)	Glu_(E)	non-synonymous
AE017343.gb	SNP	1510281	CNC05000	215	G	A	11	1	Gly_(G)	Glu_(E)	non-synonymous
AE017344.gb	SNP	9543	CND00040	216	C	G	1	1	Gln_(Q)	Glu_(E)	non-synonymous
AE017344.gb	SNP	19066	CND00070	217	A	G	3	1	Lys_(K)	Arg_(R)	conservative_non-synonymous
AE017344.gb	SNP	20617	CND00070	217	A	G	9	1	Gln_(Q)	Arg_(R)	non-synonymous
AE017344.gb	SNP	23966	CND00090	218	A	G	1	1	Asn_(N)	Asp_(D)	non-synonymous
AE017344.gb	SNP	27726	CND00090	218	C	T	10	1	Ala_(A)	Val_(V)	non-synonymous
AE017344.gb	SNP	33793	CND00100	219	A	G	5	-1	Phe_(F)	Ser_(S)	non-synonymous
AE017344.gb	SNP	33848	CND00100	219	T	C	5	-1	Thr_(T)	Ala_(A)	non-synonymous
AE017344.gb	SNP	33971	CND00100	219	G	A	5	-1	His_(H)	Tyr_(Y)	non-synonymous
AE017344.gb	SNP	34045	CND00100	219	A	G	5	-1	Phe_(F)	Ser_(S)	non-synonymous
AE017344.gb	SNP	34135	CND00100	219	G	A	4	-1	Arg_(R)	Stop	new_stop_codon	33304	35588	34135	-0.353
AE017344.gb	SNP	34761	CND00100	219	A	G	3	-1	Phe_(F)	Leu_(L)	non-synonymous
AE017344.gb	SNP	35444	CND00100	219	C	T	1	-1	Ala_(A)	Thr_(T)	non-synonymous
AE017344.gb	SNP	37972	CND00110	220	G	C	1	1	Gly_(G)	Arg_(R)	non-synonymous
AE017344.gb	SNP	41258	CND00110	220	T	C	18	1	Phe_(F)	Ser_(S)	non-synonymous
AE017344.gb	SNP	41428	CND00110	220	G	A	18	1	Asp_(D)	Asn_(N)	non-synonymous
AE017344.gb	SNP	41489	CND00110	220	A	G	18	1	Asp_(D)	Gly_(G)	non-synonymous
AE017344.gb	SNP	41591	CND00110	220	A	G	18	1	Lys_(K)	Arg_(R)	conservative_non-synonymous
AE017344.gb	SNP	42784	CND00120	221	A	G	3	-1	Leu_(L)	Pro_(P)	non-synonymous
AE017344.gb	SNP	42904	CND00120	221	A	G	3	-1	Met_(M)	Thr_(T)	non-synonymous
AE017344.gb	SNP	43709	CND00120	221	G	A	2	-1	Pro_(P)	Leu_(L)	non-synonymous
AE017344.gb	SNP	43844	CND00120	221	G	A	2	-1	Ser_(S)	Leu_(L)	non-synonymous
AE017344.gb	SNP	43975	CND00120	221	C	A	2	-1	Arg_(R)	Ser_(S)	non-synonymous
AE017344.gb	SNP	43976	CND00120	221	C	T	2	-1	Arg_(R)	Lys_(K)	conservative_non-synonymous
AE017344.gb	SNP	43982	CND00120	221	T	G	2	-1	Lys_(K)	Thr_(T)	non-synonymous
AE017344.gb	SNP	43985	CND00120	221	A	T	2	-1	Leu_(L)	His_(H)	non-synonymous
AE017344.gb	SNP	43998	CND00120	221	C	T	2	-1	Ala_(A)	Thr_(T)	non-synonymous
AE017344.gb	SNP	44002	CND00120	221	A	C	2	-1	Ser_(S)	Arg_(R)	non-synonymous
AE017344.gb	Deletion	47371	CND00130	222	47371	47376	6	4	1	multiple_of_three
AE017344.gb	SNP	48011	CND00130	222	T	A	6	1	Cys_(C)	Ser_(S)	non-synonymous
AE017344.gb	SNP	48285	CND00130	222	G	T	7	1	Glu_(E)	Stop	new_stop_codon	45796	48386	48285	0.961
AE017344.gb	SNP	50735	CND00150	223	G	A	2	1	Gly_(G)	Ser_(S)	non-synonymous
AE017344.gb	SNP	51568	CND00150	223	T	C	5	1	Phe_(F)	Leu_(L)	non-synonymous
AE017344.gb	SNP	51745	CND00150	223	C	A	5	1	Pro_(P)	Thr_(T)	non-synonymous
AE017344.gb	SNP	52212	CND00150	223	C	T	7	1	Leu_(L)	Phe_(F)	non-synonymous
AE017344.gb	SNP	54401	CND00160	224	G	C	2	-1	Arg_(R)	Gly_(G)	non-synonymous
AE017344.gb	SNP	55037	CND00170	225	G	A	1	1	Arg_(R)	Lys_(K)	conservative_non-synonymous
AE017344.gb	SNP	55492	CND00170	225	A	G	2	1	Ser_(S)	Gly_(G)	non-synonymous
AE017344.gb	SNP	55875	CND00170	225	A	C	3	1	Tyr_(Y)	Ser_(S)	non-synonymous
AE017344.gb	SNP	57107	CND00180	226	G	A	11	-1	Pro_(P)	Leu_(L)	non-synonymous
AE017344.gb	SNP	57700	CND00180	226	A	G	9	-1	Ile_(I)	Thr_(T)	non-synonymous
AE017344.gb	SNP	57727	CND00180	226	A	C	9	-1	Val_(V)	Gly_(G)	non-synonymous
AE017344.gb	SNP	57760	CND00180	226	G	A	9	-1	Ala_(A)	Val_(V)	non-synonymous
AE017344.gb	SNP	57847	CND00180	226	A	G	9	-1	Leu_(L)	Ser_(S)	non-synonymous
AE017344.gb	SNP	58159	CND00180	226	G	C	9	-1	Pro_(P)	Arg_(R)	non-synonymous
AE017344.gb	SNP	58186	CND00180	226	G	A	9	-1	Ala_(A)	Val_(V)	non-synonymous
AE017344.gb	SNP	58192	CND00180	226	A	G	9	-1	Leu_(L)	Ser_(S)	non-synonymous
AE017344.gb	SNP	58201	CND00180	226	A	G	9	-1	Leu_(L)	Pro_(P)	non-synonymous
AE017344.gb	SNP	59020	CND00180	226	T	G	6	-1	Lys_(K)	Gln_(Q)	non-synonymous
AE017344.gb	SNP	59993	CND00180	226	C	A	4	-1	Arg_(R)	Leu_(L)	non-synonymous
AE017344.gb	SNP	64590	CND00190	227	G	A	2	1	Ala_(A)	Thr_(T)	non-synonymous
AE017344.gb	SNP	64614	CND00190	227	A	G	2	1	Ile_(I)	Val_(V)	conservative_non-synonymous
AE017344.gb	SNP	65217	CND00190	227	C	T	3	1	Thr_(T)	Met_(M)	non-synonymous
AE017344.gb	SNP	65318	CND00190	227	G	T	3	1	Val_(V)	Leu_(L)	conservative_non-synonymous
AE017344.gb	SNP	65481	CND00190	227	A	G	3	1	Asn_(N)	Ser_(S)	non-synonymous
AE017344.gb	SNP	68253	CND00200	228	G	C	3	-1	Pro_(P)	Arg_(R)	non-synonymous
AE017344.gb	SNP	70859	CND00210	229	G	A	4	1	Ala_(A)	Thr_(T)	non-synonymous
AE017344.gb	SNP	70955	CND00210	229	A	G	4	1	Ile_(I)	Val_(V)	conservative_non-synonymous
AE017344.gb	SNP	72238	CND00210	229	A	G	8	1	Thr_(T)	Ala_(A)	non-synonymous
AE017344.gb	SNP	74586	CND00220	230	C	T	3	-1	Val_(V)	Ile_(I)	conservative_non-synonymous
AE017344.gb	SNP	78232	CND00250	231	G	A	1	1	Ala_(A)	Thr_(T)	non-synonymous
AE017344.gb	SNP	79016	CND00250	231	G	A	3	1	Asp_(D)	Asn_(N)	non-synonymous
AE017344.gb	SNP	79510	CND00250	231	G	A	3	1	Met_(M)	Ile_(I)	non-synonymous
AE017344.gb	SNP	81567	CND00260	232	C	T	2	-1	Arg_(R)	Lys_(K)	conservative_non-synonymous
AE017344.gb	SNP	82909	CND00280	233	G	C	2	-1	Ile_(I)	Met_(M)	non-synonymous
AE017344.gb	SNP	83169	CND00280	233	T	C	2	-1	Thr_(T)	Ala_(A)	non-synonymous
AE017344.gb	SNP	83384	CND00280	233	T	C	1	-1	Lys_(K)	Arg_(R)	conservative_non-synonymous
AE017344.gb	SNP	83463	CND00280	233	T	G	1	-1	Ile_(I)	Leu_(L)	conservative_non-synonymous
AE017344.gb	SNP	83538	CND00280	233	A	G	1	-1	Ser_(S)	Pro_(P)	non-synonymous
AE017344.gb	SNP	83549	CND00280	233	C	T	1	-1	Arg_(R)	His_(H)	non-synonymous
AE017344.gb	SNP	83612	CND00280	233	G	A	1	-1	Pro_(P)	Leu_(L)	non-synonymous
AE017344.gb	SNP	84273	CND00280	233	T	C	1	-1	Ser_(S)	Gly_(G)	non-synonymous
AE017344.gb	SNP	86065	CND00290	234	T	C	1	1	Phe_(F)	Ser_(S)	non-synonymous
AE017344.gb	SNP	87439	CND00290	234	G	C	1	1	Gly_(G)	Ala_(A)	non-synonymous
AE017344.gb	SNP	87856	CND00290	234	C	T	1	1	Ser_(S)	Leu_(L)	non-synonymous
AE017344.gb	SNP	88302	CND00290	234	G	A	1	1	Ala_(A)	Thr_(T)	non-synonymous
AE017344.gb	SNP	88392	CND00290	234	T	A	1	1	Ser_(S)	Thr_(T)	non-synonymous
AE017344.gb	SNP	88431	CND00290	234	A	G	1	1	Thr_(T)	Ala_(A)	non-synonymous
AE017344.gb	SNP	88594	CND00290	234	T	C	1	1	Ile_(I)	Thr_(T)	non-synonymous
AE017344.gb	SNP	88624	CND00290	234	A	G	1	1	Gln_(Q)	Arg_(R)	non-synonymous
AE017344.gb	SNP	90205	CND00300	235	T	C	4	-1	Asn_(N)	Ser_(S)	non-synonymous
AE017344.gb	SNP	90381	CND00300	235	T	C	3	-1	Lys_(K)	Arg_(R)	conservative_non-synonymous
AE017344.gb	SNP	90537	CND00300	235	A	G	3	-1	Leu_(L)	Pro_(P)	non-synonymous
AE017344.gb	SNP	90921	CND00300	235	G	A	3	-1	Ser_(S)	Leu_(L)	non-synonymous
AE017344.gb	SNP	96711	CND00320	236	A	G	3	-1	Stop	Arg_(R)	loss_of_stop_codon
AE017344.gb	SNP	97122	CND00320	236	C	T	1	-1	Gly_(G)	Arg_(R)	non-synonymous
AE017344.gb	SNP	97136	CND00320	236	A	C	1	-1	Val_(V)	Gly_(G)	non-synonymous
AE017344.gb	SNP	97151	CND00320	236	T	C	1	-1	Asp_(D)	Gly_(G)	non-synonymous
AE017344.gb	SNP	97224	CND00320	236	C	G	1	-1	Ala_(A)	Pro_(P)	non-synonymous
AE017344.gb	SNP	97302	CND00320	236	C	T	1	-1	Asp_(D)	Asn_(N)	non-synonymous
AE017344.gb	SNP	98181	CND00340	237	A	G	2	1	Ile_(I)	Val_(V)	conservative_non-synonymous
AE017344.gb	SNP	100741	CND00350	238	C	G	5	-1	Gly_(G)	Ala_(A)	non-synonymous
AE017344.gb	SNP	101306	CND00350	238	G	A	4	-1	Arg_(R)	Trp_(W)	non-synonymous
AE017344.gb	SNP	101315	CND00350	238	C	T	4	-1	Ala_(A)	Thr_(T)	non-synonymous
AE017344.gb	SNP	101329	CND00350	238	C	T	4	-1	Arg_(R)	His_(H)	non-synonymous
AE017344.gb	SNP	101437	CND00350	238	A	G	4	-1	Ile_(I)	Thr_(T)	non-synonymous
AE017344.gb	SNP	101438	CND00350	238	T	C	4	-1	Ile_(I)	Val_(V)	conservative_non-synonymous
AE017344.gb	SNP	101539	CND00350	238	A	G	3	-1	Ile_(I)	Thr_(T)	non-synonymous
AE017344.gb	SNP	101542	CND00350	238	G	A	3	-1	Thr_(T)	Ile_(I)	non-synonymous
AE017344.gb	SNP	101559	CND00350	238	G	C	3	-1	Phe_(F)	Leu_(L)	non-synonymous
AE017344.gb	SNP	101560	CND00350	238	A	T	3	-1	Phe_(F)	Tyr_(Y)	non-synonymous
AE017344.gb	SNP	101566	CND00350	238	C	T	3	-1	Gly_(G)	Asp_(D)	non-synonymous
AE017344.gb	SNP	101614	CND00350	238	C	G	3	-1	Cys_(C)	Ser_(S)	non-synonymous
AE017344.gb	SNP	101723	CND00350	238	G	T	2	-1	Gln_(Q)	Lys_(K)	non-synonymous
AE017344.gb	SNP	101724	CND00350	238	A	T	2	-1	Cys_(C)	Stop	new_stop_codon	100710	102044	101724	-0.75
AE017344.gb	SNP	101764	CND00350	238	T	G	2	-1	Tyr_(Y)	Ser_(S)	non-synonymous
AE017344.gb	SNP	101794	CND00350	238	A	G	2	-1	Val_(V)	Ala_(A)	non-synonymous
AE017344.gb	SNP	102006	CND00350	238	A	C	1	-1	Ile_(I)	Met_(M)	non-synonymous
AE017344.gb	SNP	102017	CND00350	238	C	G	1	-1	Ala_(A)	Pro_(P)	non-synonymous
AE017344.gb	SNP	106187	CND00360	239	C	G	1	-1	Ala_(A)	Pro_(P)	non-synonymous
AE017344.gb	SNP	106773	CND00370	240	G	A	2	1	Ser_(S)	Asn_(N)	non-synonymous
AE017344.gb	SNP	106953	CND00370	240	A	C	3	1	Tyr_(Y)	Ser_(S)	non-synonymous
AE017344.gb	SNP	106971	CND00370	240	A	G	3	1	Lys_(K)	Arg_(R)	conservative_non-synonymous
AE017344.gb	SNP	107043	CND00370	240	G	A	3	1	Arg_(R)	His_(H)	non-synonymous
AE017344.gb	SNP	108424	CND00370	240	A	T	9	1	His_(H)	Leu_(L)	non-synonymous
AE017344.gb	SNP	111818	CND00380	241	T	C	3	1	Tyr_(Y)	His_(H)	non-synonymous
AE017344.gb	SNP	111900	CND00380	241	A	C	3	1	His_(H)	Pro_(P)	non-synonymous
AE017344.gb	SNP	111901	CND00380	241	T	A	3	1	His_(H)	Gln_(Q)	non-synonymous
AE017344.gb	SNP	111980	CND00380	241	A	G	3	1	Thr_(T)	Ala_(A)	non-synonymous
AE017344.gb	SNP	118427	CND00400	242	C	T	3	1	Ser_(S)	Leu_(L)	non-synonymous
AE017344.gb	SNP	120114	CND00400	242	T	C	8	1	Leu_(L)	Pro_(P)	non-synonymous
AE017344.gb	SNP	120135	CND00400	242	C	T	8	1	Ala_(A)	Val_(V)	non-synonymous
AE017344.gb	SNP	120381	CND00400	242	G	A	8	1	Gly_(G)	Glu_(E)	non-synonymous
AE017344.gb	SNP	122095	CND00410	243	A	G	1	-1	Ser_(S)	Pro_(P)	non-synonymous
AE017344.gb	SNP	122544	CND00420	244	T	A	1	1	Ser_(S)	Thr_(T)	non-synonymous
AE017344.gb	SNP	122545	CND00420	244	C	T	1	1	Ser_(S)	Phe_(F)	non-synonymous
AE017344.gb	SNP	124183	CND00420	244	G	A	5	1	Val_(V)	Met_(M)	non-synonymous
AE017344.gb	SNP	125664	CND00440	245	C	T	7	-1	Gly_(G)	Asp_(D)	non-synonymous
AE017344.gb	SNP	126809	CND00440	245	C	T	4	-1	Arg_(R)	Lys_(K)	conservative_non-synonymous
AE017344.gb	SNP	129921	CND00450	246	C	T	4	-1	Ser_(S)	Asn_(N)	non-synonymous
AE017344.gb	SNP	130191	CND00450	246	T	G	3	-1	Lys_(K)	Gln_(Q)	non-synonymous
AE017344.gb	SNP	130419	CND00450	246	C	T	1	-1	Asp_(D)	Asn_(N)	non-synonymous
AE017344.gb	SNP	130536	CND00450	246	A	G	1	-1	Ser_(S)	Pro_(P)	non-synonymous
AE017344.gb	SNP	130736	CND00450	246	A	G	1	-1	Met_(M)	Thr_(T)	non-synonymous
AE017344.gb	SNP	131866	CND00460	247	T	C	14	-1	Glu_(E)	Gly_(G)	non-synonymous
AE017344.gb	SNP	132214	CND00460	247	A	C	13	-1	Phe_(F)	Val_(V)	non-synonymous
AE017344.gb	SNP	132448	CND00460	247	G	A	12	-1	Leu_(L)	Phe_(F)	non-synonymous
AE017344.gb	SNP	132709	CND00460	247	C	T	11	-1	Val_(V)	Met_(M)	non-synonymous
AE017344.gb	SNP	132923	CND00460	247	C	A	11	-1	Lys_(K)	Asn_(N)	non-synonymous
AE017344.gb	SNP	133029	CND00460	247	G	A	11	-1	Pro_(P)	Leu_(L)	non-synonymous
AE017344.gb	SNP	133182	CND00460	247	G	A	11	-1	Ser_(S)	Phe_(F)	non-synonymous
AE017344.gb	SNP	133230	CND00460	247	G	C	11	-1	Pro_(P)	Arg_(R)	non-synonymous
AE017344.gb	SNP	133345	CND00460	247	C	T	10	-1	Arg_(R)	Lys_(K)	conservative_non-synonymous
AE017344.gb	SNP	133465	CND00460	247	A	G	10	-1	Ile_(I)	Thr_(T)	non-synonymous
AE017344.gb	SNP	133561	CND00460	247	T	C	9	-1	Thr_(T)	Ala_(A)	non-synonymous
AE017344.gb	SNP	133677	CND00460	247	T	C	9	-1	His_(H)	Arg_(R)	non-synonymous
AE017344.gb	SNP	133860	CND00460	247	A	G	9	-1	Ile_(I)	Thr_(T)	non-synonymous
AE017344.gb	SNP	133903	CND00460	247	C	T	9	-1	Glu_(E)	Lys_(K)	non-synonymous
AE017344.gb	SNP	133905	CND00460	247	G	A	9	-1	Ala_(A)	Val_(V)	non-synonymous
AE017344.gb	SNP	133942	CND00460	247	C	G	9	-1	Glu_(E)	Gln_(Q)	non-synonymous
AE017344.gb	SNP	134227	CND00460	247	G	A	9	-1	Leu_(L)	Phe_(F)	non-synonymous
AE017344.gb	SNP	134296	CND00460	247	G	A	9	-1	Pro_(P)	Ser_(S)	non-synonymous
AE017344.gb	SNP	134396	CND00460	247	C	T	8	-1	Arg_(R)	Lys_(K)	conservative_non-synonymous
AE017344.gb	SNP	134492	CND00460	247	C	T	8	-1	Gly_(G)	Asp_(D)	non-synonymous
AE017344.gb	SNP	134577	CND00460	247	C	T	7	-1	Glu_(E)	Lys_(K)	non-synonymous
AE017344.gb	SNP	134684	CND00460	247	C	T	7	-1	Arg_(R)	Lys_(K)	conservative_non-synonymous
AE017344.gb	SNP	134696	CND00460	247	A	G	7	-1	Ile_(I)	Thr_(T)	non-synonymous
AE017344.gb	SNP	135073	CND00460	247	G	A	6	-1	Pro_(P)	Leu_(L)	non-synonymous
AE017344.gb	SNP	135250	CND00460	247	G	A	6	-1	Ser_(S)	Phe_(F)	non-synonymous
AE017344.gb	SNP	135472	CND00460	247	T	C	6	-1	Asn_(N)	Ser_(S)	non-synonymous
AE017344.gb	SNP	135951	CND00460	247	G	A	5	-1	Ser_(S)	Phe_(F)	non-synonymous
AE017344.gb	SNP	136014	CND00460	247	G	A	5	-1	Ser_(S)	Leu_(L)	non-synonymous
AE017344.gb	SNP	136119	CND00460	247	C	T	5	-1	Gly_(G)	Glu_(E)	non-synonymous
AE017344.gb	SNP	136149	CND00460	247	T	C	5	-1	Glu_(E)	Gly_(G)	non-synonymous
AE017344.gb	SNP	136251	CND00460	247	A	G	5	-1	Leu_(L)	Pro_(P)	non-synonymous
AE017344.gb	SNP	136293	CND00460	247	G	A	5	-1	Ser_(S)	Phe_(F)	non-synonymous
AE017344.gb	SNP	136401	CND00460	247	G	A	5	-1	Ala_(A)	Val_(V)	non-synonymous
AE017344.gb	SNP	136411	CND00460	247	A	G	5	-1	Phe_(F)	Leu_(L)	non-synonymous
AE017344.gb	SNP	136428	CND00460	247	T	C	5	-1	Lys_(K)	Arg_(R)	conservative_non-synonymous
AE017344.gb	SNP	137036	CND00460	247	C	T	4	-1	Arg_(R)	His_(H)	non-synonymous
AE017344.gb	SNP	137301	CND00460	247	A	T	4	-1	Ser_(S)	Thr_(T)	non-synonymous
AE017344.gb	SNP	137474	CND00460	247	G	A	3	-1	Arg_(R)	Cys_(C)	non-synonymous
AE017344.gb	SNP	137896	CND00460	247	T	C	1	-1	Ile_(I)	Val_(V)	conservative_non-synonymous
AE017344.gb	SNP	138754	CND00470	248	A	G	1	1	Asn_(N)	Ser_(S)	non-synonymous
AE017344.gb	SNP	138781	CND00470	248	T	C	1	1	Val_(V)	Ala_(A)	non-synonymous
AE017344.gb	SNP	138969	CND00470	248	A	G	2	1	Lys_(K)	Glu_(E)	non-synonymous
AE017344.gb	SNP	139014	CND00470	248	G	T	2	1	Asp_(D)	Tyr_(Y)	non-synonymous
AE017344.gb	SNP	139092	CND00470	248	T	C	2	1	Ser_(S)	Pro_(P)	non-synonymous
AE017344.gb	SNP	139165	CND00470	248	C	G	3	1	Thr_(T)	Ser_(S)	non-synonymous
AE017344.gb	SNP	139588	CND00470	248	C	A	4	1	Pro_(P)	His_(H)	non-synonymous
AE017344.gb	SNP	139618	CND00470	248	A	G	4	1	His_(H)	Arg_(R)	non-synonymous
AE017344.gb	SNP	139674	CND00470	248	A	T	4	1	Ser_(S)	Cys_(C)	non-synonymous
AE017344.gb	SNP	139725	CND00470	248	T	C	4	1	Ser_(S)	Pro_(P)	non-synonymous
AE017344.gb	SNP	139756	CND00470	248	G	A	4	1	Gly_(G)	Glu_(E)	non-synonymous
AE017344.gb	SNP	139962	CND00470	248	G	C	4	1	Glu_(E)	Gln_(Q)	non-synonymous
AE017344.gb	SNP	140091	CND00470	248	C	T	4	1	Leu_(L)	Phe_(F)	non-synonymous
AE017344.gb	SNP	140101	CND00470	248	A	G	4	1	Glu_(E)	Gly_(G)	non-synonymous
AE017344.gb	SNP	140107	CND00470	248	C	T	4	1	Ser_(S)	Phe_(F)	non-synonymous
AE017344.gb	SNP	140161	CND00470	248	C	T	4	1	Thr_(T)	Ile_(I)	non-synonymous
AE017344.gb	SNP	140468	CND00470	248	A	T	4	1	Lys_(K)	Asn_(N)	non-synonymous
AE017344.gb	SNP	140599	CND00470	248	C	T	4	1	Ser_(S)	Phe_(F)	non-synonymous
AE017344.gb	SNP	140745	CND00470	248	C	T	4	1	Pro_(P)	Ser_(S)	non-synonymous
AE017344.gb	SNP	140977	CND00470	248	A	C	4	1	Asn_(N)	Thr_(T)	non-synonymous
AE017344.gb	SNP	141129	CND00470	248	G	A	4	1	Ala_(A)	Thr_(T)	non-synonymous
AE017344.gb	SNP	141217	CND00470	248	A	G	4	1	Lys_(K)	Arg_(R)	conservative_non-synonymous
AE017344.gb	SNP	141265	CND00470	248	G	C	4	1	Arg_(R)	Thr_(T)	non-synonymous
AE017344.gb	SNP	141403	CND00470	248	G	A	4	1	Arg_(R)	Lys_(K)	conservative_non-synonymous
AE017344.gb	SNP	141971	CND00480	249	T	C	6	-1	Asn_(N)	Asp_(D)	non-synonymous
AE017344.gb	SNP	142004	CND00480	249	G	A	6	-1	Leu_(L)	Phe_(F)	non-synonymous
AE017344.gb	SNP	142978	CND00480	249	A	G	2	-1	Tyr_(Y)	His_(H)	non-synonymous
AE017344.gb	SNP	143176	CND00480	249	T	A	1	-1	Thr_(T)	Ser_(S)	non-synonymous
AE017344.gb	SNP	144444	CND00490	250	A	G	1	1	Asn_(N)	Asp_(D)	non-synonymous
AE017344.gb	SNP	145873	CND00490	250	G	A	2	1	Ser_(S)	Asn_(N)	non-synonymous
AE017344.gb	SNP	147938	CND00500	251	T	C	4	-1	Ile_(I)	Val_(V)	conservative_non-synonymous
AE017344.gb	SNP	148318	CND00500	251	A	C	3	-1	Cys_(C)	Gly_(G)	non-synonymous
AE017344.gb	SNP	152356	CND00510	252	A	C	11	1	Asn_(N)	Thr_(T)	non-synonymous
AE017344.gb	SNP	156067	CND00530	253	A	C	8	1	Asn_(N)	Thr_(T)	non-synonymous
AE017344.gb	SNP	156070	CND00530	253	A	C	8	1	Glu_(E)	Ala_(A)	non-synonymous
AE017344.gb	SNP	157636	CND00550	254	A	T	5	-1	Tyr_(Y)	Asn_(N)	non-synonymous
AE017344.gb	SNP	157709	CND00550	254	T	C	4	-1	Ser_(S)	Gly_(G)	non-synonymous
AE017344.gb	SNP	158021	CND00550	254	A	G	3	-1	Val_(V)	Ala_(A)	non-synonymous
AE017344.gb	SNP	158024	CND00550	254	C	T	3	-1	Arg_(R)	Lys_(K)	conservative_non-synonymous
AE017344.gb	SNP	158040	CND00550	254	C	G	3	-1	Val_(V)	Leu_(L)	conservative_non-synonymous
AE017344.gb	SNP	158109	CND00550	254	T	G	3	-1	Asn_(N)	His_(H)	non-synonymous
AE017344.gb	SNP	158111	CND00550	254	T	C	3	-1	Asn_(N)	Ser_(S)	non-synonymous
AE017344.gb	SNP	158112	CND00550	254	T	C	3	-1	Asn_(N)	Asp_(D)	non-synonymous
AE017344.gb	SNP	158135	CND00550	254	G	C	3	-1	Ala_(A)	Gly_(G)	non-synonymous
AE017344.gb	SNP	158166	CND00550	254	A	G	3	-1	Ser_(S)	Pro_(P)	non-synonymous
AE017344.gb	SNP	158280	CND00550	254	T	G	3	-1	Asn_(N)	His_(H)	non-synonymous
AE017344.gb	SNP	158286	CND00550	254	T	A	3	-1	Thr_(T)	Ser_(S)	non-synonymous
AE017344.gb	SNP	158309	CND00550	254	T	G	3	-1	Tyr_(Y)	Ser_(S)	non-synonymous
AE017344.gb	SNP	158403	CND00550	254	A	C	3	-1	Ser_(S)	Ala_(A)	non-synonymous
AE017344.gb	SNP	158423	CND00550	254	T	G	3	-1	Asp_(D)	Ala_(A)	non-synonymous
AE017344.gb	SNP	158483	CND00550	254	A	T	3	-1	Leu_(L)	Gln_(Q)	non-synonymous
AE017344.gb	SNP	158495	CND00550	254	G	C	3	-1	Thr_(T)	Ser_(S)	non-synonymous
AE017344.gb	SNP	158496	CND00550	254	T	C	3	-1	Thr_(T)	Ala_(A)	non-synonymous
AE017344.gb	SNP	158501	CND00550	254	C	T	3	-1	Ser_(S)	Asn_(N)	non-synonymous
AE017344.gb	SNP	158559	CND00550	254	G	C	3	-1	Pro_(P)	Ala_(A)	non-synonymous
AE017344.gb	SNP	158670	CND00550	254	A	C	2	-1	Leu_(L)	Val_(V)	conservative_non-synonymous
AE017344.gb	SNP	158673	CND00550	254	A	G	2	-1	Trp_(W)	Arg_(R)	non-synonymous
AE017344.gb	SNP	158777	CND00550	254	C	A	2	-1	Cys_(C)	Phe_(F)	non-synonymous
AE017344.gb	SNP	158828	CND00550	254	G	T	2	-1	Pro_(P)	Gln_(Q)	non-synonymous
AE017344.gb	SNP	158846	CND00550	254	C	T	2	-1	Arg_(R)	His_(H)	non-synonymous
AE017344.gb	SNP	158855	CND00550	254	C	G	2	-1	Ser_(S)	Thr_(T)	non-synonymous
AE017344.gb	SNP	158861	CND00550	254	G	T	2	-1	Ser_(S)	Stop	new_stop_codon	157601	159693	158861	-0.592
AE017344.gb	SNP	158862	CND00550	254	A	T	2	-1	Ser_(S)	Thr_(T)	non-synonymous
AE017344.gb	SNP	158986	CND00550	254	T	G	1	-1	Leu_(L)	Phe_(F)	non-synonymous
AE017344.gb	SNP	158991	CND00550	254	C	T	1	-1	Asp_(D)	Asn_(N)	non-synonymous
AE017344.gb	SNP	159076	CND00550	254	C	A	1	-1	Lys_(K)	Asn_(N)	non-synonymous
AE017344.gb	SNP	159123	CND00550	254	A	G	1	-1	Ser_(S)	Pro_(P)	non-synonymous
AE017344.gb	SNP	159222	CND00550	254	C	T	1	-1	Asp_(D)	Asn_(N)	non-synonymous
AE017344.gb	SNP	159429	CND00550	254	C	A	1	-1	Ala_(A)	Ser_(S)	non-synonymous
AE017344.gb	SNP	159431	CND00550	254	T	C	1	-1	Asp_(D)	Gly_(G)	non-synonymous
AE017344.gb	SNP	159435	CND00550	254	T	C	1	-1	Thr_(T)	Ala_(A)	non-synonymous
AE017344.gb	SNP	161180	CND00560	255	T	C	1	1	Leu_(L)	Pro_(P)	non-synonymous
AE017344.gb	SNP	161192	CND00560	255	C	A	1	1	Ala_(A)	Asp_(D)	non-synonymous
AE017344.gb	SNP	161198	CND00560	255	G	A	1	1	Gly_(G)	Asp_(D)	non-synonymous
AE017344.gb	SNP	161233	CND00560	255	C	T	1	1	His_(H)	Tyr_(Y)	non-synonymous
AE017344.gb	SNP	161245	CND00560	255	G	C	1	1	Asp_(D)	His_(H)	non-synonymous
AE017344.gb	SNP	161254	CND00560	255	T	G	1	1	Tyr_(Y)	Asp_(D)	non-synonymous
AE017344.gb	SNP	161318	CND00560	255	A	G	1	1	Asp_(D)	Gly_(G)	non-synonymous
AE017344.gb	SNP	161383	CND00560	255	G	A	1	1	Ala_(A)	Thr_(T)	non-synonymous
AE017344.gb	SNP	161384	CND00560	255	C	A	1	1	Ala_(A)	Asp_(D)	non-synonymous
AE017344.gb	SNP	161581	CND00560	255	C	T	1	1	His_(H)	Tyr_(Y)	non-synonymous
AE017344.gb	SNP	161614	CND00560	255	C	A	1	1	Gln_(Q)	Lys_(K)	non-synonymous
AE017344.gb	SNP	161623	CND00560	255	C	T	1	1	His_(H)	Tyr_(Y)	non-synonymous
AE017344.gb	SNP	161671	CND00560	255	G	A	1	1	Gly_(G)	Ser_(S)	non-synonymous
AE017344.gb	SNP	161687	CND00560	255	T	G	1	1	Leu_(L)	Arg_(R)	non-synonymous
AE017344.gb	SNP	161821	CND00560	255	C	T	1	1	Pro_(P)	Ser_(S)	non-synonymous
AE017344.gb	SNP	162004	CND00560	255	A	G	1	1	Ser_(S)	Gly_(G)	non-synonymous
AE017344.gb	SNP	163445	CND00570	256	G	A	7	-1	Thr_(T)	Ile_(I)	non-synonymous
AE017344.gb	SNP	163804	CND00570	256	C	G	6	-1	Arg_(R)	Thr_(T)	non-synonymous
AE017344.gb	SNP	164398	CND00570	256	T	C	3	-1	Tyr_(Y)	Cys_(C)	non-synonymous
AE017344.gb	SNP	164742	CND00570	256	G	T	1	-1	Ala_(A)	Glu_(E)	non-synonymous
AE017344.gb	SNP	165674	CND00580	257	T	C	3	-1	Ile_(I)	Met_(M)	non-synonymous
AE017344.gb	SNP	166623	CND00580	257	T	C	3	-1	Lys_(K)	Arg_(R)	conservative_non-synonymous
AE017344.gb	SNP	169533	CND00600	258	C	T	1	1	Leu_(L)	Phe_(F)	non-synonymous
AE017344.gb	SNP	170470	CND00600	258	C	A	4	1	Phe_(F)	Leu_(L)	non-synonymous
AE017344.gb	SNP	170775	CND00600	258	A	G	5	1	Ile_(I)	Val_(V)	conservative_non-synonymous
AE017344.gb	SNP	172647	CND00610	259	C	A	4	1	Asp_(D)	Glu_(E)	conservative_non-synonymous
AE017344.gb	SNP	174424	CND00620	260	C	G	2	-1	Val_(V)	Leu_(L)	conservative_non-synonymous
AE017344.gb	SNP	176132	CND00630	261	C	T	3	1	Pro_(P)	Ser_(S)	non-synonymous
AE017344.gb	SNP	178269	CND00640	262	G	A	13	-1	Pro_(P)	Ser_(S)	non-synonymous
AE017344.gb	SNP	178295	CND00640	262	C	T	13	-1	Arg_(R)	His_(H)	non-synonymous
AE017344.gb	SNP	178976	CND00640	262	C	T	12	-1	Gly_(G)	Glu_(E)	non-synonymous
AE017344.gb	SNP	179085	CND00640	262	A	G	11	-1	Leu_(L)	Ser_(S)	non-synonymous
AE017344.gb	SNP	179371	CND00640	262	T	C	9	-1	Lys_(K)	Glu_(E)	non-synonymous
AE017344.gb	SNP	180035	CND00640	262	C	T	6	-1	Glu_(E)	Lys_(K)	non-synonymous
AE017344.gb	SNP	180058	CND00640	262	G	A	6	-1	Thr_(T)	Ile_(I)	non-synonymous
AE017344.gb	SNP	180551	CND00640	262	G	C	4	-1	Leu_(L)	Val_(V)	conservative_non-synonymous
AE017344.gb	SNP	180568	CND00640	262	G	C	4	-1	Thr_(T)	Arg_(R)	non-synonymous
AE017344.gb	SNP	180934	CND00640	262	G	A	4	-1	Thr_(T)	Ile_(I)	non-synonymous
AE017344.gb	SNP	185157	CND00660	263	C	T	2	1	Leu_(L)	Phe_(F)	non-synonymous
AE017344.gb	SNP	185254	CND00660	263	C	T	2	1	Pro_(P)	Leu_(L)	non-synonymous
AE017344.gb	SNP	185846	CND00660	263	A	G	3	1	Arg_(R)	Gly_(G)	non-synonymous
AE017344.gb	SNP	185947	CND00660	263	C	T	4	1	Ala_(A)	Val_(V)	non-synonymous
AE017344.gb	SNP	186836	CND00670	264	T	C	6	-1	Ser_(S)	Gly_(G)	non-synonymous
AE017344.gb	SNP	186883	CND00670	264	C	G	6	-1	Gly_(G)	Ala_(A)	non-synonymous
AE017344.gb	SNP	187085	CND00670	264	C	T	5	-1	Cys_(C)	Tyr_(Y)	non-synonymous
AE017344.gb	SNP	187233	CND00670	264	G	A	4	-1	Thr_(T)	Met_(M)	non-synonymous
AE017344.gb	SNP	187371	CND00670	264	C	T	4	-1	Arg_(R)	His_(H)	non-synonymous
AE017344.gb	SNP	187485	CND00670	264	A	G	4	-1	Val_(V)	Ala_(A)	non-synonymous
AE017344.gb	SNP	187497	CND00670	264	A	G	4	-1	Ile_(I)	Thr_(T)	non-synonymous
AE017344.gb	SNP	187563	CND00670	264	C	G	4	-1	Arg_(R)	Pro_(P)	non-synonymous
AE017344.gb	SNP	187605	CND00670	264	T	C	4	-1	Lys_(K)	Arg_(R)	conservative_non-synonymous
AE017344.gb	SNP	187635	CND00670	264	T	C	4	-1	Asn_(N)	Ser_(S)	non-synonymous
AE017344.gb	SNP	187681	CND00670	264	C	T	4	-1	Asp_(D)	Asn_(N)	non-synonymous
AE017344.gb	SNP	187698	CND00670	264	G	A	4	-1	Ser_(S)	Leu_(L)	non-synonymous
AE017344.gb	SNP	187996	CND00670	264	G	A	2	-1	Arg_(R)	Cys_(C)	non-synonymous
AE017344.gb	SNP	188759	CND00680	265	A	T	1	1	Thr_(T)	Ser_(S)	non-synonymous
AE017344.gb	SNP	188817	CND00680	265	T	C	1	1	Leu_(L)	Ser_(S)	non-synonymous
AE017344.gb	SNP	188825	CND00680	265	G	T	1	1	Ala_(A)	Ser_(S)	non-synonymous
AE017344.gb	SNP	188852	CND00680	265	A	G	1	1	Ser_(S)	Gly_(G)	non-synonymous
AE017344.gb	SNP	189773	CND00680	265	A	G	3	1	Asp_(D)	Gly_(G)	non-synonymous
AE017344.gb	SNP	189877	CND00680	265	T	A	4	1	Phe_(F)	Tyr_(Y)	non-synonymous
AE017344.gb	SNP	189976	CND00680	265	G	A	4	1	Gly_(G)	Asp_(D)	non-synonymous
AE017344.gb	Deletion	190326	CND00680	265	190326	190326	1	5	1	not_a_multiple_of_three	188735	193677	190326	0.321
AE017344.gb	SNP	190855	CND00680	265	T	C	7	1	Ser_(S)	Pro_(P)	non-synonymous
AE017344.gb	SNP	191111	CND00680	265	C	G	8	1	Thr_(T)	Ser_(S)	non-synonymous
AE017344.gb	SNP	191239	CND00680	265	A	G	8	1	Thr_(T)	Ala_(A)	non-synonymous
AE017344.gb	SNP	191371	CND00680	265	G	A	8	1	Asp_(D)	Asn_(N)	non-synonymous
AE017344.gb	SNP	191504	CND00680	265	A	G	8	1	Asp_(D)	Gly_(G)	non-synonymous
AE017344.gb	SNP	191668	CND00680	265	G	C	8	1	Gly_(G)	Arg_(R)	non-synonymous
AE017344.gb	SNP	191669	CND00680	265	G	A	8	1	Gly_(G)	Glu_(E)	non-synonymous
AE017344.gb	SNP	192289	CND00680	265	A	G	11	1	Ile_(I)	Val_(V)	conservative_non-synonymous
AE017344.gb	SNP	192302	CND00680	265	G	A	11	1	Arg_(R)	Lys_(K)	conservative_non-synonymous
AE017344.gb	SNP	192466	CND00680	265	G	A	11	1	Gly_(G)	Arg_(R)	non-synonymous
AE017344.gb	SNP	192565	CND00680	265	C	T	11	1	Pro_(P)	Ser_(S)	non-synonymous
AE017344.gb	SNP	192634	CND00680	265	T	C	11	1	Ser_(S)	Pro_(P)	non-synonymous
AE017344.gb	SNP	192695	CND00680	265	G	A	11	1	Arg_(R)	Gln_(Q)	non-synonymous
AE017344.gb	SNP	192725	CND00680	265	T	C	11	1	Val_(V)	Ala_(A)	non-synonymous
AE017344.gb	SNP	192781	CND00680	265	G	A	11	1	Ala_(A)	Thr_(T)	non-synonymous
AE017344.gb	SNP	192863	CND00680	265	G	A	11	1	Arg_(R)	Gln_(Q)	non-synonymous
AE017344.gb	SNP	192883	CND00680	265	G	A	11	1	Val_(V)	Met_(M)	non-synonymous
AE017344.gb	SNP	193033	CND00680	265	C	T	11	1	Pro_(P)	Ser_(S)	non-synonymous
AE017344.gb	SNP	193054	CND00680	265	A	G	11	1	Asn_(N)	Asp_(D)	non-synonymous
AE017344.gb	SNP	193277	CND00680	265	C	T	11	1	Ala_(A)	Val_(V)	non-synonymous
AE017344.gb	SNP	193337	CND00680	265	G	A	11	1	Ser_(S)	Asn_(N)	non-synonymous
AE017344.gb	SNP	193933	CND00690	266	T	C	5	-1	Thr_(T)	Ala_(A)	non-synonymous
AE017344.gb	SNP	194174	CND00690	266	T	C	3	-1	Asp_(D)	Gly_(G)	non-synonymous
AE017344.gb	SNP	196549	CND00700	267	G	C	4	1	Glu_(E)	Asp_(D)	conservative_non-synonymous
AE017344.gb	SNP	198018	CND00710	268	T	A	3	1	Ser_(S)	Thr_(T)	non-synonymous
AE017344.gb	SNP	198019	CND00710	268	C	T	3	1	Ser_(S)	Leu_(L)	non-synonymous
AE017344.gb	SNP	198040	CND00710	268	A	G	3	1	Glu_(E)	Gly_(G)	non-synonymous
AE017344.gb	Deletion	198057	CND00710	268	198057	198057	1	3	1	not_a_multiple_of_three	197492	198092	198057	0.941
AE017344.gb	SNP	198061	CND00710	268	T	G	3	1	Leu_(L)	Arg_(R)	non-synonymous
AE017344.gb	SNP	198989	CND00720	269	G	C	3	-1	Ile_(I)	Met_(M)	non-synonymous
AE017344.gb	SNP	199196	CND00720	269	C	A	2	-1	Glu_(E)	Asp_(D)	conservative_non-synonymous
AE017344.gb	SNP	199754	CND00720	269	T	C	1	-1	Thr_(T)	Ala_(A)	non-synonymous
AE017344.gb	SNP	200195	CND00730	270	G	C	1	1	Glu_(E)	Asp_(D)	conservative_non-synonymous
AE017344.gb	SNP	200475	CND00730	270	C	T	1	1	Pro_(P)	Ser_(S)	non-synonymous
AE017344.gb	SNP	384237	CND01350	271	A	G	3	1	Asn_(N)	Ser_(S)	non-synonymous
AE017344.gb	SNP	384273	CND01350	271	T	C	3	1	Val_(V)	Ala_(A)	non-synonymous
AE017344.gb	SNP	384648	CND01350	271	C	T	3	1	Ala_(A)	Val_(V)	non-synonymous
AE017344.gb	SNP	384756	CND01350	271	G	A	3	1	Ser_(S)	Asn_(N)	non-synonymous
AE017344.gb	SNP	384827	CND01350	271	G	A	3	1	Ala_(A)	Thr_(T)	non-synonymous
AE017344.gb	SNP	384848	CND01350	271	T	C	3	1	Ser_(S)	Pro_(P)	non-synonymous
AE017344.gb	SNP	540512	CND02010	272	G	A	14	-1	Pro_(P)	Leu_(L)	non-synonymous
AE017344.gb	SNP	540798	CND02010	272	G	C	14	-1	Arg_(R)	Gly_(G)	non-synonymous
AE017344.gb	SNP	946410	CND03490	273	A	C	5	-1	Phe_(F)	Val_(V)	non-synonymous
AE017344.gb	SNP	946503	CND03490	273	T	C	5	-1	Thr_(T)	Ala_(A)	non-synonymous
AE017344.gb	SNP	949792	CND03500	274	A	T	6	-1	Ser_(S)	Thr_(T)	non-synonymous
AE017344.gb	SNP	949967	CND03500	274	G	A	5	-1	Gln_(Q)	Stop	new_stop_codon	949355	950932	949967	-0.378
AE017344.gb	SNP	950023	CND03500	274	T	C	5	-1	Stop	Trp_(W)	loss_of_stop_codon
AE017344.gb	SNP	950128	CND03500	274	C	T	5	-1	Arg_(R)	Gln_(Q)	non-synonymous
AE017344.gb	SNP	955279	CND03510	275	C	A	8	-1	Ala_(A)	Ser_(S)	non-synonymous
AE017344.gb	SNP	955796	CND03510	275	C	T	7	-1	Gly_(G)	Ser_(S)	non-synonymous
AE017344.gb	SNP	957533	CND03510	275	A	C	4	-1	Phe_(F)	Val_(V)	non-synonymous
AE017344.gb	SNP	958142	CND03510	275	T	C	3	-1	His_(H)	Arg_(R)	non-synonymous
AE017344.gb	SNP	959657	CND03510	275	A	T	1	-1	Ser_(S)	Thr_(T)	non-synonymous
AE017344.gb	SNP	962941	CND03520	276	C	T	4	1	Thr_(T)	Met_(M)	non-synonymous
AE017344.gb	SNP	963593	CND03520	276	G	A	4	1	Met_(M)	Ile_(I)	non-synonymous
AE017344.gb	SNP	963948	CND03520	276	A	G	4	1	Thr_(T)	Ala_(A)	non-synonymous
AE017344.gb	SNP	966820	CND03530	277	A	G	8	-1	Leu_(L)	Pro_(P)	non-synonymous
AE017344.gb	SNP	967487	CND03530	277	C	T	5	-1	Arg_(R)	His_(H)	non-synonymous
AE017344.gb	SNP	967626	CND03530	277	A	T	5	-1	Ser_(S)	Thr_(T)	non-synonymous
AE017344.gb	SNP	967828	CND03530	277	C	T	4	-1	Val_(V)	Ile_(I)	conservative_non-synonymous
AE017344.gb	SNP	967885	CND03530	277	A	G	4	-1	Ser_(S)	Pro_(P)	non-synonymous
AE017344.gb	SNP	967978	CND03530	277	T	C	3	-1	Ser_(S)	Gly_(G)	non-synonymous
AE017344.gb	SNP	968641	CND03530	277	G	T	3	-1	Leu_(L)	Ile_(I)	conservative_non-synonymous
AE017344.gb	SNP	968653	CND03530	277	T	C	3	-1	Ile_(I)	Val_(V)	conservative_non-synonymous
AE017344.gb	SNP	969025	CND03530	277	T	C	1	-1	Ile_(I)	Val_(V)	conservative_non-synonymous
AE017344.gb	SNP	969042	CND03530	277	T	C	1	-1	Lys_(K)	Arg_(R)	conservative_non-synonymous
AE017344.gb	SNP	974312	CND03540	278	G	A	2	-1	Arg_(R)	Stop	new_stop_codon	970379	974436	974312	-0.959
AE017344.gb	SNP	977522	CND03560	279	A	G	1	1	Thr_(T)	Ala_(A)	non-synonymous
AE017344.gb	Deletion	977535	CND03560	279	977535	977535	1	1	1	not_a_multiple_of_three	977306	978163	977535	0.267
AE017344.gb	SNP	977949	CND03560	279	G	A	2	1	Gly_(G)	Asp_(D)	non-synonymous
AE017344.gb	SNP	979416	CND03570	280	T	C	1	-1	Ser_(S)	Gly_(G)	non-synonymous
AE017344.gb	SNP	982454	CND03580	281	C	A	1	1	Pro_(P)	His_(H)	non-synonymous
AE017344.gb	SNP	983287	CND03580	281	A	T	5	1	Met_(M)	Leu_(L)	non-synonymous
AE017344.gb	SNP	987243	CND03590	282	T	C	1	1	Val_(V)	Ala_(A)	non-synonymous
AE017344.gb	SNP	987243	CND03590	282	T	C	1	1	Val_(V)	Ala_(A)	non-synonymous
AE017344.gb	SNP	989199	CND03600	283	A	G	4	-1	Val_(V)	Ala_(A)	non-synonymous
AE017344.gb	SNP	989559	CND03600	283	T	C	3	-1	Lys_(K)	Arg_(R)	conservative_non-synonymous
AE017344.gb	SNP	989866	CND03600	283	T	A	2	-1	His_(H)	Leu_(L)	non-synonymous
AE017344.gb	SNP	990242	CND03600	283	A	G	2	-1	Ser_(S)	Pro_(P)	non-synonymous
AE017344.gb	SNP	992838	CND03610	284	A	G	4	-1	Ile_(I)	Thr_(T)	non-synonymous
AE017344.gb	SNP	992847	CND03610	284	A	G	4	-1	Leu_(L)	Ser_(S)	non-synonymous
AE017344.gb	SNP	993690	CND03610	284	A	G	4	-1	Leu_(L)	Pro_(P)	non-synonymous
AE017344.gb	SNP	993751	CND03610	284	T	G	4	-1	Lys_(K)	Gln_(Q)	non-synonymous
AE017344.gb	SNP	994128	CND03610	284	T	C	4	-1	Tyr_(Y)	Cys_(C)	non-synonymous
AE017344.gb	SNP	995258	CND03610	284	C	T	2	-1	Gly_(G)	Asp_(D)	non-synonymous
AE017344.gb	SNP	995819	CND03610	284	G	T	1	-1	Thr_(T)	Asn_(N)	non-synonymous
AE017344.gb	SNP	997040	CND03610	284	T	C	1	-1	Asp_(D)	Gly_(G)	non-synonymous
AE017344.gb	SNP	997648	CND03620	285	A	C	5	-1	Ile_(I)	Ser_(S)	non-synonymous
AE017344.gb	SNP	998696	CND03620	285	C	G	2	-1	Gly_(G)	Ala_(A)	non-synonymous
AE017344.gb	SNP	999170	CND03620	285	T	C	1	-1	Thr_(T)	Ala_(A)	non-synonymous
AE017344.gb	SNP	1007069	CND03650	286	A	G	4	1	Glu_(E)	Gly_(G)	non-synonymous
AE017344.gb	SNP	1007943	CND03650	286	C	A	6	1	Asp_(D)	Glu_(E)	conservative_non-synonymous
AE017344.gb	SNP	1010244	CND03660	287	A	G	1	1	Ile_(I)	Val_(V)	conservative_non-synonymous
AE017344.gb	SNP	1012063	CND03660	287	G	C	7	1	Met_(M)	Ile_(I)	non-synonymous
AE017344.gb	SNP	1012623	CND03660	287	A	G	8	1	Asn_(N)	Ser_(S)	non-synonymous
AE017344.gb	SNP	1014191	CND03670	288	A	T	3	-1	Val_(V)	Asp_(D)	non-synonymous
AE017344.gb	SNP	1014227	CND03670	288	G	A	3	-1	Thr_(T)	Met_(M)	non-synonymous
AE017344.gb	SNP	1015359	CND03670	288	T	C	3	-1	Thr_(T)	Ala_(A)	non-synonymous
AE017344.gb	SNP	1016634	CND03670	288	G	T	1	-1	Tyr_(Y)	Stop	new_stop_codon	1013431	1016894	1016634	-0.914
AE017344.gb	SNP	1017228	CND03680	289	G	T	1	1	Gly_(G)	Val_(V)	non-synonymous
AE017344.gb	SNP	1017237	CND03680	289	C	T	1	1	Ser_(S)	Leu_(L)	non-synonymous
AE017344.gb	SNP	1017395	CND03680	289	T	C	2	1	Phe_(F)	Leu_(L)	non-synonymous
AE017344.gb	SNP	1018768	CND03680	289	A	G	4	1	Ser_(S)	Gly_(G)	non-synonymous
AE017344.gb	SNP	1022443	CND03680	289	A	G	5	1	Asn_(N)	Ser_(S)	non-synonymous
AE017344.gb	SNP	1024675	CND03690	290	T	G	4	1	Asn_(N)	Lys_(K)	non-synonymous
AE017344.gb	SNP	1024862	CND03690	290	T	C	5	1	Ser_(S)	Pro_(P)	non-synonymous
AE017344.gb	SNP	1024961	CND03690	290	A	T	5	1	Thr_(T)	Ser_(S)	non-synonymous
AE017344.gb	SNP	1026749	CND03710	291	A	C	5	-1	Ser_(S)	Ala_(A)	non-synonymous
AE017344.gb	SNP	1027879	CND03720	292	A	C	1	1	Asn_(N)	His_(H)	non-synonymous
AE017344.gb	SNP	1028180	CND03720	292	T	C	1	1	Ile_(I)	Thr_(T)	non-synonymous
AE017344.gb	SNP	1028399	CND03720	292	A	G	3	1	Ile_(I)	Val_(V)	conservative_non-synonymous
AE017344.gb	SNP	1028613	CND03720	292	G	A	3	1	Ser_(S)	Asn_(N)	non-synonymous
AE017344.gb	SNP	1030757	CND03730	293	A	G	2	1	His_(H)	Arg_(R)	non-synonymous
AE017344.gb	SNP	1030778	CND03730	293	T	C	2	1	Val_(V)	Ala_(A)	non-synonymous
AE017344.gb	SNP	1031078	CND03730	293	G	A	2	1	Gly_(G)	Ser_(S)	non-synonymous
AE017344.gb	SNP	1031078	CND03730	293	G	A	2	1	Gly_(G)	Ser_(S)	non-synonymous
AE017344.gb	SNP	1031078	CND03730	293	G	A	3	1	Gly_(G)	Ser_(S)	non-synonymous
AE017344.gb	SNP	1033424	CND03730	293	T	A	10	1	Leu_(L)	Ile_(I)	conservative_non-synonymous
AE017344.gb	SNP	1033424	CND03730	293	T	A	9	1	Leu_(L)	Ile_(I)	conservative_non-synonymous
AE017344.gb	SNP	1033424	CND03730	293	T	A	9	1	Leu_(L)	Ile_(I)	conservative_non-synonymous
AE017344.gb	SNP	1036611	CND03750	294	G	A	3	-1	Ala_(A)	Val_(V)	non-synonymous
AE017344.gb	SNP	1036870	CND03750	294	T	C	3	-1	Lys_(K)	Glu_(E)	non-synonymous
AE017344.gb	SNP	1037056	CND03750	294	G	A	3	-1	Arg_(R)	Cys_(C)	non-synonymous
AE017344.gb	SNP	1037287	CND03750	294	C	T	3	-1	Val_(V)	Ile_(I)	conservative_non-synonymous
AE017344.gb	SNP	1037353	CND03750	294	A	G	3	-1	Stop	Gln_(Q)	loss_of_stop_codon
AE017344.gb	SNP	1037374	CND03750	294	C	T	3	-1	Asp_(D)	Asn_(N)	non-synonymous
AE017344.gb	SNP	1037434	CND03750	294	C	T	3	-1	Gly_(G)	Arg_(R)	non-synonymous
AE017344.gb	SNP	1037884	CND03750	294	T	A	3	-1	Thr_(T)	Ser_(S)	non-synonymous
AE017344.gb	SNP	1037917	CND03750	294	C	T	3	-1	Val_(V)	Ile_(I)	conservative_non-synonymous
AE017344.gb	SNP	1037968	CND03750	294	G	A	3	-1	His_(H)	Tyr_(Y)	non-synonymous
AE017344.gb	SNP	1038166	CND03750	294	A	G	3	-1	Tyr_(Y)	His_(H)	non-synonymous
AE017344.gb	SNP	1038196	CND03750	294	T	C	3	-1	Thr_(T)	Ala_(A)	non-synonymous
AE017344.gb	SNP	1038301	CND03750	294	A	G	3	-1	Tyr_(Y)	His_(H)	non-synonymous
AE017344.gb	SNP	1038325	CND03750	294	C	T	3	-1	Gly_(G)	Ser_(S)	non-synonymous
AE017344.gb	SNP	1038428	CND03750	294	T	C	3	-1	Stop	Trp_(W)	loss_of_stop_codon
AE017344.gb	SNP	1038610	CND03750	294	T	C	3	-1	Ile_(I)	Val_(V)	conservative_non-synonymous
AE017344.gb	SNP	1039805	CND03750	294	C	T	1	-1	Ser_(S)	Asn_(N)	non-synonymous
AE017344.gb	SNP	1041584	CND03760	295	T	C	10	-1	Ile_(I)	Val_(V)	conservative_non-synonymous
AE017344.gb	SNP	1041653	CND03760	295	G	A	10	-1	Leu_(L)	Phe_(F)	non-synonymous
AE017344.gb	SNP	1041668	CND03760	295	T	C	10	-1	Ser_(S)	Gly_(G)	non-synonymous
AE017344.gb	SNP	1046149	CND03780	296	G	C	5	-1	Ser_(S)	Cys_(C)	non-synonymous
AE017344.gb	SNP	1046839	CND03780	296	G	A	3	-1	Arg_(R)	Cys_(C)	non-synonymous
AE017344.gb	SNP	1046841	CND03780	296	A	T	3	-1	Leu_(L)	Gln_(Q)	non-synonymous
AE017344.gb	SNP	1046848	CND03780	296	C	T	3	-1	Ala_(A)	Thr_(T)	non-synonymous
AE017344.gb	SNP	1046916	CND03780	296	G	C	3	-1	Ala_(A)	Gly_(G)	non-synonymous
AE017344.gb	SNP	1046943	CND03780	296	T	C	3	-1	Asn_(N)	Ser_(S)	non-synonymous
AE017344.gb	SNP	1047928	CND03790	297	G	C	2	1	Ala_(A)	Pro_(P)	non-synonymous
AE017344.gb	SNP	1048069	CND03790	297	G	C	2	1	Gly_(G)	Arg_(R)	non-synonymous
AE017344.gb	SNP	1048205	CND03790	297	G	A	2	1	Ser_(S)	Asn_(N)	non-synonymous
AE017344.gb	SNP	1048229	CND03790	297	G	A	2	1	Arg_(R)	Gln_(Q)	non-synonymous
AE017344.gb	SNP	1048286	CND03790	297	G	A	2	1	Arg_(R)	His_(H)	non-synonymous
AE017344.gb	SNP	1048307	CND03790	297	G	A	2	1	Arg_(R)	Lys_(K)	conservative_non-synonymous
AE017344.gb	SNP	1048310	CND03790	297	A	G	2	1	Asp_(D)	Gly_(G)	non-synonymous
AE017344.gb	SNP	1048646	CND03790	297	G	A	3	1	Ala_(A)	Thr_(T)	non-synonymous
AE017344.gb	SNP	1048691	CND03790	297	T	C	3	1	Ser_(S)	Pro_(P)	non-synonymous
AE017344.gb	SNP	1050811	CND03800	298	C	T	8	-1	Val_(V)	Ile_(I)	conservative_non-synonymous
AE017344.gb	SNP	1052554	CND03810	299	A	G	2	1	Asn_(N)	Asp_(D)	non-synonymous
AE017344.gb	SNP	1052947	CND03810	299	G	A	2	1	Gly_(G)	Ser_(S)	non-synonymous
AE017344.gb	SNP	1053862	CND03810	299	C	T	5	1	Thr_(T)	Met_(M)	non-synonymous
AE017344.gb	SNP	1055133	CND03810	299	C	T	6	1	Thr_(T)	Ile_(I)	non-synonymous
AE017344.gb	SNP	1055225	CND03810	299	A	G	6	1	Ser_(S)	Gly_(G)	non-synonymous
AE017344.gb	SNP	1055478	CND03810	299	A	G	6	1	His_(H)	Arg_(R)	non-synonymous
AE017344.gb	SNP	1056572	CND03820	300	G	A	4	1	Asp_(D)	Asn_(N)	non-synonymous
AE017344.gb	SNP	1056608	CND03820	300	T	C	4	1	Ser_(S)	Pro_(P)	non-synonymous
AE017344.gb	SNP	1056630	CND03820	300	T	G	4	1	Val_(V)	Gly_(G)	non-synonymous
AE017344.gb	Deletion	1056691	CND03820	300	1056691	1056692	2	4	1	not_a_multiple_of_three	1056001	1060720	1056691	0.146
AE017344.gb	SNP	1056944	CND03820	300	G	A	4	1	Ala_(A)	Thr_(T)	non-synonymous
AE017344.gb	SNP	1058207	CND03820	300	C	G	4	1	Gln_(Q)	Glu_(E)	non-synonymous
AE017344.gb	SNP	1058217	CND03820	300	T	G	4	1	Val_(V)	Gly_(G)	non-synonymous
AE017344.gb	SNP	1058278	CND03820	300	C	A	4	1	Asn_(N)	Lys_(K)	non-synonymous
AE017344.gb	SNP	1058519	CND03820	300	A	G	4	1	Ser_(S)	Gly_(G)	non-synonymous
AE017344.gb	SNP	1058574	CND03820	300	T	C	4	1	Leu_(L)	Pro_(P)	non-synonymous
AE017344.gb	SNP	1058596	CND03820	300	G	A	4	1	Met_(M)	Ile_(I)	non-synonymous
AE017344.gb	SNP	1058836	CND03820	300	T	A	5	1	Ser_(S)	Thr_(T)	non-synonymous
AE017344.gb	SNP	1059499	CND03820	300	G	A	5	1	Ala_(A)	Thr_(T)	non-synonymous
AE017344.gb	SNP	1059647	CND03820	300	A	G	5	1	Asp_(D)	Gly_(G)	non-synonymous
AE017344.gb	SNP	1059821	CND03820	300	G	A	5	1	Gly_(G)	Glu_(E)	non-synonymous
AE017344.gb	SNP	1060037	CND03820	300	C	T	5	1	Ala_(A)	Val_(V)	non-synonymous
AE017344.gb	SNP	1060045	CND03820	300	T	C	5	1	Ser_(S)	Pro_(P)	non-synonymous
AE017344.gb	SNP	1061819	CND03830	301	C	T	4	1	Arg_(R)	Cys_(C)	non-synonymous
AE017344.gb	SNP	1062708	CND03840	302	G	T	2	1	Glu_(E)	Asp_(D)	conservative_non-synonymous
AE017344.gb	SNP	1066397	CND03850	303	G	A	3	-1	Pro_(P)	Leu_(L)	non-synonymous
AE017344.gb	SNP	1066412	CND03850	303	G	C	3	-1	Ser_(S)	Cys_(C)	non-synonymous
AE017344.gb	SNP	1066527	CND03850	303	A	G	3	-1	Ser_(S)	Pro_(P)	non-synonymous
AE017344.gb	SNP	1069394	CND03860	304	C	T	8	1	Arg_(R)	Cys_(C)	non-synonymous
AE017344.gb	SNP	1070728	CND03860	304	T	C	9	1	Ile_(I)	Thr_(T)	non-synonymous
AE017344.gb	SNP	1072408	CND03860	304	A	C	13	1	Tyr_(Y)	Ser_(S)	non-synonymous
AE017344.gb	SNP	1369717	CND05000	305	C	A	1	-1	Ala_(A)	Ser_(S)	non-synonymous
AE017344.gb	SNP	1521116	CND05640	306	T	C	6	-1	Lys_(K)	Glu_(E)	non-synonymous
AE017344.gb	SNP	1521193	CND05640	306	G	A	6	-1	Ser_(S)	Phe_(F)	non-synonymous
AE017344.gb	SNP	1521339	CND05640	306	C	T	6	-1	Trp_(W)	Stop	new_stop_codon	1520739	1523647	1521339	-0.196
AE017344.gb	SNP	1521358	CND05640	306	A	G	6	-1	Leu_(L)	Ser_(S)	non-synonymous
AE017344.gb	SNP	1521465	CND05640	306	T	G	6	-1	Lys_(K)	Asn_(N)	non-synonymous
AE017344.gb	SNP	1521871	CND05640	306	G	A	6	-1	Pro_(P)	Leu_(L)	non-synonymous
AE017344.gb	SNP	1521949	CND05640	306	T	C	6	-1	Glu_(E)	Gly_(G)	non-synonymous
AE017344.gb	Deletion	1521979	CND05640	306	1521979	1521979	1	6	-1	not_a_multiple_of_three	1520739	1523647	1521979	-0.416
AE017344.gb	SNP	1522030	CND05640	306	G	A	6	-1	Ser_(S)	Leu_(L)	non-synonymous
AE017344.gb	SNP	1522144	CND05640	306	A	T	6	-1	Leu_(L)	Gln_(Q)	non-synonymous
AE017344.gb	SNP	1522147	CND05640	306	G	C	6	-1	Pro_(P)	Arg_(R)	non-synonymous
AE017344.gb	SNP	1523047	CND05640	306	T	C	4	-1	Lys_(K)	Arg_(R)	conservative_non-synonymous
AE017344.gb	SNP	1523053	CND05640	306	A	G	4	-1	Leu_(L)	Ser_(S)	non-synonymous
AE017344.gb	SNP	1523406	CND05640	306	G	A	2	-1	Arg_(R)	Cys_(C)	non-synonymous
AE017344.gb	SNP	1525095	CND05650	307	A	C	1	-1	Asp_(D)	Glu_(E)	conservative_non-synonymous
AE017344.gb	SNP	1525430	CND05650	307	G	C	1	-1	Pro_(P)	Ala_(A)	non-synonymous
AE017344.gb	Deletion	1527390	CND05660	308	1527390	1527390	1	6	1	not_a_multiple_of_three	1525866	1528555	1527390	0.566
AE017345.gb	SNP	591403	CNE02180	309	T	C	2	-1	Arg_(R)	Gly_(G)	non-synonymous
AE017345.gb	Insertion	963600	CNE03390	310	963600	963601	1	6	-1	not_a_multiple_of_three	963599	965338	963600	0.01
AE017345.gb	SNP	963936	CNE03390	310	G	C	6	-1	Ala_(A)	Gly_(G)	non-synonymous
AE017345.gb	SNP	963960	CNE03390	310	A	G	6	-1	Leu_(L)	Pro_(P)	non-synonymous
AE017345.gb	SNP	964231	CNE03390	310	G	T	4	-1	Thr_(T)	Lys_(K)	non-synonymous
AE017345.gb	Insertion	964260	CNE03390	310	964260	964261	1	4	-1	not_a_multiple_of_three	963599	965338	964260	-0.37
AE017345.gb	SNP	964313	CNE03390	310	T	C	4	-1	Thr_(T)	Ala_(A)	non-synonymous
AE017345.gb	SNP	964333	CNE03390	310	A	G	4	-1	Phe_(F)	Ser_(S)	non-synonymous
AE017345.gb	SNP	964400	CNE03390	310	C	A	4	-1	Gly_(G)	Cys_(C)	non-synonymous
AE017345.gb	SNP	964409	CNE03390	310	A	C	4	-1	Cys_(C)	Gly_(G)	non-synonymous
AE017345.gb	SNP	964562	CNE03390	310	T	C	4	-1	Lys_(K)	Glu_(E)	non-synonymous
AE017345.gb	SNP	964808	CNE03390	310	C	A	3	-1	Cys_(C)	Phe_(F)	non-synonymous
AE017345.gb	SNP	964869	CNE03390	310	T	C	3	-1	Thr_(T)	Ala_(A)	non-synonymous
AE017345.gb	SNP	965107	CNE03390	310	G	C	2	-1	Pro_(P)	Arg_(R)	non-synonymous
AE017345.gb	SNP	965206	CNE03390	310	C	T	2	-1	Ser_(S)	Asn_(N)	non-synonymous
AE017345.gb	Deletion	965240	CNE03390	310	965240	965246	7	2	-1	not_a_multiple_of_three	963599	965338	965240	-0.933
AE017345.gb	SNP	966369	CNE03400	311	A	C	2	1	Glu_(E)	Asp_(D)	conservative_non-synonymous
AE017345.gb	SNP	967477	CNE03400	311	A	G	5	1	Arg_(R)	Gly_(G)	non-synonymous
AE017345.gb	SNP	967725	CNE03400	311	A	T	6	1	His_(H)	Leu_(L)	non-synonymous
AE017345.gb	SNP	967790	CNE03400	311	A	C	6	1	Thr_(T)	Pro_(P)	non-synonymous
AE017345.gb	SNP	967791	CNE03400	311	C	G	6	1	Thr_(T)	Ser_(S)	non-synonymous
AE017345.gb	SNP	969164	CNE03410	312	A	G	4	1	Lys_(K)	Arg_(R)	conservative_non-synonymous
AE017345.gb	SNP	1094673	CNE03830	313	G	T	3	1	Ala_(A)	Ser_(S)	non-synonymous
AE017345.gb	SNP	1094673	CNE03830	313	G	T	3	1	Ala_(A)	Ser_(S)	non-synonymous
AE017345.gb	SNP	1181678	CNE04230	314	T	C	3	1	Ile_(I)	Thr_(T)	non-synonymous
AE017345.gb	SNP	1181689	CNE04230	314	C	A	3	1	Leu_(L)	Ile_(I)	conservative_non-synonymous
AE017345.gb	SNP	1183782	CNE04240	315	C	T	5	1	Pro_(P)	Ser_(S)	non-synonymous
AE017345.gb	SNP	1187281	CNE04260	316	G	T	4	1	Asp_(D)	Tyr_(Y)	non-synonymous
AE017345.gb	SNP	1187860	CNE04270	317	G	A	10	-1	Ala_(A)	Val_(V)	non-synonymous
AE017345.gb	SNP	1187945	CNE04270	317	C	G	10	-1	Ala_(A)	Pro_(P)	non-synonymous
AE017345.gb	SNP	1188145	CNE04270	317	G	A	10	-1	Ala_(A)	Val_(V)	non-synonymous
AE017345.gb	SNP	1188655	CNE04270	317	T	A	8	-1	Leu_(L)	Phe_(F)	non-synonymous
AE017345.gb	SNP	1188668	CNE04270	317	A	G	8	-1	Leu_(L)	Pro_(P)	non-synonymous
AE017345.gb	SNP	1189078	CNE04270	317	T	C	7	-1	Tyr_(Y)	Cys_(C)	non-synonymous
AE017345.gb	SNP	1189465	CNE04270	317	A	G	6	-1	Ile_(I)	Thr_(T)	non-synonymous
AE017345.gb	SNP	1189576	CNE04270	317	C	T	6	-1	Ser_(S)	Asn_(N)	non-synonymous
AE017345.gb	SNP	1190171	CNE04270	317	T	C	3	-1	His_(H)	Arg_(R)	non-synonymous
AE017345.gb	SNP	1190183	CNE04270	317	T	C	3	-1	His_(H)	Arg_(R)	non-synonymous
AE017345.gb	SNP	1191367	CNE04280	318	C	T	1	1	Ala_(A)	Val_(V)	non-synonymous
AE017345.gb	SNP	1191768	CNE04280	318	G	C	3	1	Lys_(K)	Asn_(N)	non-synonymous
AE017345.gb	SNP	1191928	CNE04280	318	G	A	3	1	Ala_(A)	Thr_(T)	non-synonymous
AE017345.gb	SNP	1196048	CNE04290	319	C	T	1	1	Ala_(A)	Val_(V)	non-synonymous
AE017345.gb	SNP	1196050	CNE04290	319	C	A	1	1	Pro_(P)	Thr_(T)	non-synonymous
AE017345.gb	SNP	1196092	CNE04290	319	C	T	1	1	Arg_(R)	Cys_(C)	non-synonymous
AE017345.gb	SNP	1196248	CNE04290	319	A	G	1	1	Ile_(I)	Val_(V)	conservative_non-synonymous
AE017345.gb	SNP	1200358	CNE04300	320	C	G	9	1	Asp_(D)	Glu_(E)	conservative_non-synonymous
AE017345.gb	SNP	1201069	CNE04300	320	C	T	12	1	Ser_(S)	Leu_(L)	non-synonymous
AE017345.gb	SNP	1201605	CNE04310	321	C	G	4	-1	Ala_(A)	Pro_(P)	non-synonymous
AE017345.gb	SNP	1204187	CNE04320	322	C	G	1	-1	Arg_(R)	Pro_(P)	non-synonymous
AE017345.gb	SNP	1204298	CNE04320	322	C	G	1	-1	Ser_(S)	Thr_(T)	non-synonymous
AE017345.gb	SNP	1205114	CNE04330	323	G	A	8	-1	Ala_(A)	Val_(V)	non-synonymous
AE017345.gb	SNP	1205158	CNE04330	323	C	G	8	-1	Leu_(L)	Phe_(F)	non-synonymous
AE017345.gb	SNP	1205469	CNE04330	323	T	C	7	-1	Met_(M)	Val_(V)	non-synonymous
AE017345.gb	SNP	1206275	CNE04330	323	C	T	5	-1	Ser_(S)	Asn_(N)	non-synonymous
AE017345.gb	SNP	1206506	CNE04330	323	C	T	5	-1	Ser_(S)	Asn_(N)	non-synonymous
AE017345.gb	SNP	1206647	CNE04330	323	C	T	5	-1	Trp_(W)	Stop	new_stop_codon	1205107	1210507	1206647	-0.275
AE017345.gb	SNP	1206899	CNE04330	323	G	A	4	-1	Pro_(P)	Leu_(L)	non-synonymous
AE017345.gb	SNP	1206957	CNE04330	323	G	A	4	-1	Pro_(P)	Ser_(S)	non-synonymous
AE017345.gb	SNP	1206965	CNE04330	323	T	C	4	-1	His_(H)	Arg_(R)	non-synonymous
AE017345.gb	SNP	1206975	CNE04330	323	A	C	4	-1	Ser_(S)	Ala_(A)	non-synonymous
AE017345.gb	SNP	1207064	CNE04330	323	C	T	4	-1	Ser_(S)	Asn_(N)	non-synonymous
AE017345.gb	SNP	1207106	CNE04330	323	A	T	4	-1	Val_(V)	Glu_(E)	non-synonymous
AE017345.gb	SNP	1207157	CNE04330	323	C	T	4	-1	Ser_(S)	Asn_(N)	non-synonymous
AE017345.gb	SNP	1207166	CNE04330	323	C	T	4	-1	Gly_(G)	Asp_(D)	non-synonymous
AE017345.gb	SNP	1207205	CNE04330	323	G	A	4	-1	Ser_(S)	Leu_(L)	non-synonymous
AE017345.gb	SNP	1207208	CNE04330	323	T	C	4	-1	Asn_(N)	Ser_(S)	non-synonymous
AE017345.gb	SNP	1207295	CNE04330	323	G	T	4	-1	Ser_(S)	Stop	new_stop_codon	1205107	1210507	1207295	-0.395
AE017345.gb	SNP	1207445	CNE04330	323	A	G	4	-1	Leu_(L)	Pro_(P)	non-synonymous
AE017345.gb	SNP	1207718	CNE04330	323	A	T	3	-1	Ser_(S)	Thr_(T)	non-synonymous
AE017345.gb	SNP	1207783	CNE04330	323	A	G	3	-1	Ile_(I)	Thr_(T)	non-synonymous
AE017345.gb	SNP	1207790	CNE04330	323	C	T	3	-1	Gly_(G)	Arg_(R)	non-synonymous
AE017345.gb	SNP	1207971	CNE04330	323	G	C	3	-1	Ile_(I)	Met_(M)	non-synonymous
AE017345.gb	SNP	1208577	CNE04330	323	G	C	3	-1	Asn_(N)	Lys_(K)	non-synonymous
AE017345.gb	SNP	1208612	CNE04330	323	G	C	3	-1	Arg_(R)	Gly_(G)	non-synonymous
AE017345.gb	SNP	1208684	CNE04330	323	C	T	3	-1	Val_(V)	Met_(M)	non-synonymous
AE017345.gb	SNP	1208725	CNE04330	323	C	T	3	-1	Arg_(R)	Gln_(Q)	non-synonymous
AE017345.gb	SNP	1208754	CNE04330	323	C	A	3	-1	Met_(M)	Ile_(I)	non-synonymous
AE017345.gb	SNP	1208800	CNE04330	323	T	C	3	-1	His_(H)	Arg_(R)	non-synonymous
AE017345.gb	SNP	1208866	CNE04330	323	T	C	3	-1	Glu_(E)	Gly_(G)	non-synonymous
AE017345.gb	SNP	1208914	CNE04330	323	T	G	3	-1	His_(H)	Pro_(P)	non-synonymous
AE017345.gb	SNP	1209107	CNE04330	323	A	G	3	-1	Cys_(C)	Arg_(R)	non-synonymous
AE017345.gb	SNP	1209116	CNE04330	323	C	T	3	-1	Glu_(E)	Lys_(K)	non-synonymous
AE017345.gb	SNP	1209119	CNE04330	323	T	C	3	-1	Arg_(R)	Gly_(G)	non-synonymous
AE017345.gb	SNP	1209125	CNE04330	323	A	G	3	-1	Ser_(S)	Pro_(P)	non-synonymous
AE017345.gb	SNP	1209128	CNE04330	323	G	T	3	-1	Pro_(P)	Thr_(T)	non-synonymous
AE017345.gb	SNP	1209130	CNE04330	323	G	C	3	-1	Pro_(P)	Arg_(R)	non-synonymous
AE017345.gb	SNP	1209576	CNE04330	323	G	A	2	-1	Arg_(R)	Cys_(C)	non-synonymous
AE017345.gb	SNP	1209636	CNE04330	323	C	A	2	-1	Asp_(D)	Tyr_(Y)	non-synonymous
AE017345.gb	SNP	1209645	CNE04330	323	C	A	2	-1	Ala_(A)	Ser_(S)	non-synonymous
AE017345.gb	SNP	1209656	CNE04330	323	T	C	2	-1	His_(H)	Arg_(R)	non-synonymous
AE017345.gb	SNP	1209710	CNE04330	323	C	T	2	-1	Cys_(C)	Tyr_(Y)	non-synonymous
AE017345.gb	SNP	1209786	CNE04330	323	T	C	2	-1	Met_(M)	Val_(V)	non-synonymous
AE017345.gb	SNP	1209800	CNE04330	323	T	G	2	-1	Asn_(N)	Thr_(T)	non-synonymous
AE017345.gb	SNP	1209843	CNE04330	323	C	G	2	-1	Gly_(G)	Arg_(R)	non-synonymous
AE017345.gb	SNP	1209945	CNE04330	323	T	C	2	-1	Lys_(K)	Glu_(E)	non-synonymous
AE017345.gb	SNP	1209983	CNE04330	323	C	T	2	-1	Ser_(S)	Asn_(N)	non-synonymous
AE017345.gb	SNP	1210186	CNE04330	323	A	G	1	-1	Ser_(S)	Pro_(P)	non-synonymous
AE017345.gb	SNP	1210306	CNE04330	323	A	C	1	-1	Tyr_(Y)	Asp_(D)	non-synonymous
AE017345.gb	SNP	1210389	CNE04330	323	G	A	1	-1	Thr_(T)	Ile_(I)	non-synonymous
AE017345.gb	SNP	1212509	CNE04340	324	A	C	1	1	Lys_(K)	Thr_(T)	non-synonymous
AE017345.gb	SNP	1212623	CNE04340	324	C	G	2	1	Arg_(R)	Gly_(G)	non-synonymous
AE017345.gb	SNP	1212726	CNE04340	324	G	C	2	1	Arg_(R)	Pro_(P)	non-synonymous
AE017345.gb	SNP	1213986	CNE04340	324	G	T	5	1	Ala_(A)	Ser_(S)	non-synonymous
AE017345.gb	SNP	1214237	CNE04340	324	C	A	5	1	Asp_(D)	Glu_(E)	conservative_non-synonymous
AE017345.gb	SNP	1217557	CNE04360	325	A	G	8	-1	Phe_(F)	Ser_(S)	non-synonymous
AE017345.gb	SNP	1218022	CNE04360	325	C	T	8	-1	Arg_(R)	Lys_(K)	conservative_non-synonymous
AE017345.gb	SNP	1221436	CNE04370	326	G	A	1	1	Ala_(A)	Thr_(T)	non-synonymous
AE017345.gb	SNP	1221560	CNE04370	326	A	T	1	1	His_(H)	Leu_(L)	non-synonymous
AE017345.gb	SNP	1225851	CNE04370	326	G	A	5	1	Val_(V)	Ile_(I)	conservative_non-synonymous
AE017345.gb	SNP	1226641	CNE04370	326	G	A	5	1	Ser_(S)	Asn_(N)	non-synonymous
AE017345.gb	SNP	1230253	CNE04380	327	T	C	4	1	Ser_(S)	Pro_(P)	non-synonymous
AE017345.gb	SNP	1230577	CNE04380	327	A	C	5	1	Asp_(D)	Ala_(A)	non-synonymous
AE017345.gb	SNP	1231027	CNE04390	328	G	T	4	-1	Leu_(L)	Ile_(I)	conservative_non-synonymous
AE017345.gb	SNP	1231057	CNE04390	328	T	C	4	-1	Ile_(I)	Val_(V)	conservative_non-synonymous
AE017345.gb	SNP	1231616	CNE04390	328	A	C	3	-1	Ser_(S)	Ala_(A)	non-synonymous
AE017345.gb	SNP	1231928	CNE04390	328	A	G	2	-1	Val_(V)	Ala_(A)	non-synonymous
AE017345.gb	SNP	1233341	CNE04400	329	A	G	5	-1	Ile_(I)	Thr_(T)	non-synonymous
AE017345.gb	SNP	1233386	CNE04400	329	A	T	5	-1	Val_(V)	Glu_(E)	non-synonymous
AE017345.gb	SNP	1233473	CNE04400	329	A	G	5	-1	Val_(V)	Ala_(A)	non-synonymous
AE017345.gb	SNP	1233476	CNE04400	329	G	A	5	-1	Pro_(P)	Leu_(L)	non-synonymous
AE017345.gb	SNP	1234597	CNE04400	329	C	T	3	-1	Arg_(R)	Lys_(K)	conservative_non-synonymous
AE017345.gb	SNP	1234707	CNE04400	329	C	T	2	-1	Glu_(E)	Lys_(K)	non-synonymous
AE017345.gb	SNP	1236893	CNE04410	330	A	G	4	-1	Cys_(C)	Arg_(R)	non-synonymous
AE017345.gb	SNP	1240548	CNE04430	331	A	G	4	-1	Ser_(S)	Pro_(P)	non-synonymous
AE017345.gb	SNP	1240590	CNE04430	331	T	C	4	-1	Asn_(N)	Asp_(D)	non-synonymous
AE017345.gb	SNP	1241337	CNE04430	331	G	T	2	-1	Gln_(Q)	Lys_(K)	non-synonymous
AE017345.gb	SNP	1242134	CNE04430	331	G	A	1	-1	Ala_(A)	Val_(V)	non-synonymous
AE017345.gb	SNP	1245613	CNE04440	332	A	G	2	-1	Leu_(L)	Pro_(P)	non-synonymous
AE017345.gb	SNP	1245613	CNE04440	332	A	G	2	-1	Leu_(L)	Pro_(P)	non-synonymous
AE017345.gb	SNP	1246798	CNE04450	333	G	C	9	-1	Gln_(Q)	Glu_(E)	non-synonymous
AE017345.gb	SNP	1250147	CNE04460	334	C	T	3	-1	Gly_(G)	Ser_(S)	non-synonymous
AE017345.gb	SNP	1250284	CNE04460	334	C	A	3	-1	Ser_(S)	Ile_(I)	non-synonymous
AE017345.gb	SNP	1250315	CNE04460	334	A	G	3	-1	Ser_(S)	Pro_(P)	non-synonymous
AE017345.gb	SNP	1251001	CNE04460	334	A	G	3	-1	Ile_(I)	Thr_(T)	non-synonymous
AE017345.gb	SNP	1251502	CNE04460	334	T	C	1	-1	Lys_(K)	Glu_(E)	non-synonymous
AE017345.gb	SNP	1253188	CNE04470	335	A	G	2	-1	Trp_(W)	Arg_(R)	non-synonymous
AE017345.gb	SNP	1253296	CNE04470	335	T	A	2	-1	Thr_(T)	Ser_(S)	non-synonymous
AE017345.gb	SNP	1253551	CNE04470	335	T	C	2	-1	Asn_(N)	Asp_(D)	non-synonymous
AE017345.gb	SNP	1253558	CNE04470	335	A	C	2	-1	Asn_(N)	Lys_(K)	non-synonymous
AE017345.gb	SNP	1258988	CNE04490	336	A	G	7	-1	Phe_(F)	Ser_(S)	non-synonymous
AE017345.gb	SNP	1260614	CNE04500	337	G	C	2	1	Gly_(G)	Ala_(A)	non-synonymous
AE017345.gb	SNP	1261654	CNE04500	337	C	A	3	1	Asn_(N)	Lys_(K)	non-synonymous
AE017345.gb	SNP	1266570	CNE04520	338	C	T	2	-1	Val_(V)	Ile_(I)	conservative_non-synonymous
AE017345.gb	SNP	1266707	CNE04520	338	C	T	2	-1	Gly_(G)	Glu_(E)	non-synonymous
AE017345.gb	SNP	1267545	CNE04520	338	G	A	1	-1	Pro_(P)	Leu_(L)	non-synonymous
AE017345.gb	SNP	1269300	CNE04530	339	C	T	8	-1	Ser_(S)	Asn_(N)	non-synonymous
AE017345.gb	SNP	1270913	CNE04530	339	C	G	1	-1	Glu_(E)	Asp_(D)	conservative_non-synonymous
AE017345.gb	SNP	1280155	CNE04580	340	T	C	12	-1	Ile_(I)	Met_(M)	non-synonymous
AE017345.gb	SNP	1280443	CNE04580	340	G	C	11	-1	Pro_(P)	Ala_(A)	non-synonymous
AE017345.gb	SNP	1280530	CNE04580	340	A	G	11	-1	Ser_(S)	Pro_(P)	non-synonymous
AE017345.gb	SNP	1280584	CNE04580	340	C	T	11	-1	Val_(V)	Met_(M)	non-synonymous
AE017345.gb	SNP	1280737	CNE04580	340	C	T	11	-1	Val_(V)	Ile_(I)	conservative_non-synonymous
AE017345.gb	SNP	1282504	CNE04580	340	T	C	7	-1	Thr_(T)	Ala_(A)	non-synonymous
AE017345.gb	SNP	1282704	CNE04580	340	A	C	7	-1	Leu_(L)	Arg_(R)	non-synonymous
AE017345.gb	SNP	1283162	CNE04580	340	A	G	6	-1	Ile_(I)	Thr_(T)	non-synonymous
AE017345.gb	SNP	1283726	CNE04580	340	G	A	5	-1	Ala_(A)	Val_(V)	non-synonymous
AE017345.gb	SNP	1284163	CNE04580	340	G	A	2	-1	Arg_(R)	Cys_(C)	non-synonymous
AE017345.gb	SNP	1284785	CNE04590	341	G	C	3	-1	His_(H)	Gln_(Q)	non-synonymous
AE017345.gb	SNP	1285454	CNE04590	341	A	G	2	-1	Ser_(S)	Pro_(P)	non-synonymous
AE017345.gb	SNP	1285457	CNE04590	341	G	A	2	-1	Arg_(R)	Cys_(C)	non-synonymous
AE017345.gb	SNP	1288547	CNE04600	342	G	A	1	1	Arg_(R)	Lys_(K)	conservative_non-synonymous
AE017345.gb	SNP	1288621	CNE04600	342	A	G	1	1	Ile_(I)	Val_(V)	conservative_non-synonymous
AE017345.gb	SNP	1293344	CNE04620	343	A	G	5	1	Ile_(I)	Val_(V)	conservative_non-synonymous
AE017345.gb	SNP	1294799	CNE04630	344	T	C	7	-1	Met_(M)	Val_(V)	non-synonymous
AE017345.gb	SNP	1295053	CNE04630	344	A	G	7	-1	Leu_(L)	Ser_(S)	non-synonymous
AE017345.gb	SNP	1295565	CNE04630	344	C	T	5	-1	Ser_(S)	Asn_(N)	non-synonymous
AE017345.gb	SNP	1295976	CNE04630	344	A	G	4	-1	Phe_(F)	Ser_(S)	non-synonymous
AE017345.gb	SNP	1295982	CNE04630	344	G	A	4	-1	Thr_(T)	Ile_(I)	non-synonymous
AE017345.gb	SNP	1301506	CNE04650	345	C	G	1	-1	Gly_(G)	Ala_(A)	non-synonymous
AE017345.gb	SNP	1308242	CNE04680	346	A	C	5	-1	Ile_(I)	Met_(M)	non-synonymous
AE017345.gb	SNP	1308493	CNE04680	346	T	C	5	-1	Thr_(T)	Ala_(A)	non-synonymous
AE017345.gb	SNP	1310556	CNE04690	347	G	A	3	1	Arg_(R)	Lys_(K)	conservative_non-synonymous
AE017345.gb	SNP	1319837	CNE04710	348	G	A	6	1	Gly_(G)	Asp_(D)	non-synonymous
AE017345.gb	SNP	1319852	CNE04710	348	T	C	6	1	Ile_(I)	Thr_(T)	non-synonymous
AE017345.gb	SNP	1325212	CNE04720	349	G	A	1	1	Ala_(A)	Thr_(T)	non-synonymous
AE017345.gb	SNP	1325642	CNE04720	349	A	G	1	1	Lys_(K)	Arg_(R)	conservative_non-synonymous
AE017345.gb	SNP	1325878	CNE04720	349	A	G	1	1	Met_(M)	Val_(V)	non-synonymous
AE017345.gb	SNP	1326284	CNE04720	349	C	T	1	1	Thr_(T)	Ile_(I)	non-synonymous
AE017345.gb	SNP	1326294	CNE04720	349	T	G	1	1	His_(H)	Gln_(Q)	non-synonymous
AE017345.gb	SNP	1328528	CNE04730	350	C	T	5	-1	Glu_(E)	Lys_(K)	non-synonymous
AE017345.gb	SNP	1328962	CNE04730	350	T	C	4	-1	Thr_(T)	Ala_(A)	non-synonymous
AE017345.gb	SNP	1330448	CNE04730	350	C	A	2	-1	Val_(V)	Phe_(F)	non-synonymous
AE017345.gb	SNP	1330502	CNE04730	350	T	C	2	-1	Ile_(I)	Val_(V)	conservative_non-synonymous
AE017345.gb	SNP	1330847	CNE04730	350	G	A	1	-1	Thr_(T)	Ile_(I)	non-synonymous
AE017345.gb	SNP	1332180	CNE04740	351	C	T	1	1	Thr_(T)	Ile_(I)	non-synonymous
AE017345.gb	SNP	1332374	CNE04740	351	A	G	1	1	Ile_(I)	Val_(V)	conservative_non-synonymous
AE017345.gb	SNP	1332405	CNE04740	351	C	A	1	1	Pro_(P)	Gln_(Q)	non-synonymous
AE017345.gb	SNP	1334228	CNE04750	352	T	C	2	-1	Thr_(T)	Ala_(A)	non-synonymous
AE017345.gb	SNP	1334408	CNE04750	352	A	G	1	-1	Ile_(I)	Thr_(T)	non-synonymous
AE017345.gb	SNP	1336152	CNE04760	353	A	C	4	-1	Cys_(C)	Gly_(G)	non-synonymous
AE017345.gb	SNP	1338635	CNE04770	354	C	T	1	-1	Ser_(S)	Asn_(N)	non-synonymous
AE017345.gb	SNP	1340423	CNE04780	355	C	T	5	1	Ala_(A)	Val_(V)	non-synonymous
AE017345.gb	SNP	1342055	CNE04790	356	A	C	5	1	Ile_(I)	Leu_(L)	conservative_non-synonymous
AE017345.gb	SNP	1343522	CNE04800	357	C	A	5	1	Asn_(N)	Lys_(K)	non-synonymous
AE017345.gb	SNP	1343752	CNE04800	357	G	A	5	1	Gly_(G)	Glu_(E)	non-synonymous
AE017345.gb	SNP	1343787	CNE04800	357	A	G	5	1	Thr_(T)	Ala_(A)	non-synonymous
AE017345.gb	SNP	1343818	CNE04800	357	G	A	5	1	Arg_(R)	Gln_(Q)	non-synonymous
AE017345.gb	SNP	1344069	CNE04800	357	T	G	5	1	Ser_(S)	Ala_(A)	non-synonymous
AE017345.gb	SNP	1344279	CNE04800	357	A	G	5	1	Ser_(S)	Gly_(G)	non-synonymous
AE017345.gb	SNP	1345089	CNE04810	358	C	T	1	1	His_(H)	Tyr_(Y)	non-synonymous
AE017345.gb	SNP	1345521	CNE04810	358	T	C	3	1	Phe_(F)	Leu_(L)	non-synonymous
AE017345.gb	SNP	1345894	CNE04810	358	T	A	4	1	Leu_(L)	His_(H)	non-synonymous
AE017345.gb	SNP	1345989	CNE04810	358	G	T	4	1	Ala_(A)	Ser_(S)	non-synonymous
AE017345.gb	SNP	1346301	CNE04810	358	T	C	4	1	Ser_(S)	Pro_(P)	non-synonymous
AE017345.gb	SNP	1346302	CNE04810	358	C	T	4	1	Ser_(S)	Leu_(L)	non-synonymous
AE017345.gb	SNP	1348422	CNE04830	359	C	T	13	-1	Asp_(D)	Asn_(N)	non-synonymous
AE017345.gb	SNP	1348616	CNE04830	359	G	A	12	-1	Ala_(A)	Val_(V)	non-synonymous
AE017345.gb	SNP	1348910	CNE04830	359	T	C	12	-1	Lys_(K)	Arg_(R)	conservative_non-synonymous
AE017345.gb	SNP	1349785	CNE04830	359	T	C	9	-1	Stop	Trp_(W)	loss_of_stop_codon
AE017345.gb	SNP	1350142	CNE04830	359	A	C	9	-1	Leu_(L)	Stop	new_stop_codon	1348375	1352126	1350142	-0.461
AE017345.gb	SNP	1350479	CNE04830	359	C	G	8	-1	Gly_(G)	Arg_(R)	non-synonymous
AE017345.gb	SNP	1350805	CNE04830	359	A	G	7	-1	Leu_(L)	Ser_(S)	non-synonymous
AE017345.gb	SNP	1351338	CNE04830	359	C	T	4	-1	Arg_(R)	Gln_(Q)	non-synonymous
AE017345.gb	SNP	1351404	CNE04830	359	G	A	4	-1	Ser_(S)	Leu_(L)	non-synonymous
AE017345.gb	SNP	1352734	CNE04840	360	A	T	1	1	Thr_(T)	Ser_(S)	non-synonymous
AE017345.gb	SNP	1353179	CNE04840	360	T	C	3	1	Trp_(W)	Arg_(R)	non-synonymous
AE017345.gb	Deletion	1355062	CNE04860	361	1355062	1355062	1	4	-1	not_a_multiple_of_three	1354996	1356529	1355062	-0.033
AE017345.gb	SNP	1355541	CNE04860	361	G	T	2	-1	Gln_(Q)	Lys_(K)	non-synonymous
AE017345.gb	SNP	1355919	CNE04860	361	C	T	1	-1	Arg_(R)	Gln_(Q)	non-synonymous
AE017345.gb	SNP	1356375	CNE04860	361	G	A	1	-1	Ser_(S)	Phe_(F)	non-synonymous
AE017345.gb	SNP	1357778	CNE04870	362	C	T	4	-1	Arg_(R)	Lys_(K)	conservative_non-synonymous
AE017345.gb	SNP	1358087	CNE04870	362	A	G	4	-1	Val_(V)	Ala_(A)	non-synonymous
AE017345.gb	SNP	1358229	CNE04870	362	A	G	3	-1	Ile_(I)	Thr_(T)	non-synonymous
AE017345.gb	SNP	1358552	CNE04870	362	C	G	2	-1	Glu_(E)	Asp_(D)	conservative_non-synonymous
AE017345.gb	SNP	1359158	CNE04870	362	T	C	1	-1	Ile_(I)	Val_(V)	conservative_non-synonymous
AE017345.gb	SNP	1361939	CNE04880	363	G	A	5	1	Arg_(R)	Lys_(K)	conservative_non-synonymous
AE017345.gb	SNP	1366575	CNE04900	364	T	C	6	-1	Lys_(K)	Arg_(R)	conservative_non-synonymous
AE017345.gb	SNP	1367184	CNE04900	364	C	T	4	-1	Gly_(G)	Ser_(S)	non-synonymous
AE017345.gb	SNP	1367578	CNE04900	364	T	C	2	-1	Lys_(K)	Glu_(E)	non-synonymous
AE017345.gb	SNP	1367951	CNE04900	364	A	C	1	-1	Asp_(D)	Glu_(E)	conservative_non-synonymous
AE017345.gb	SNP	1367962	CNE04900	364	T	C	1	-1	Lys_(K)	Glu_(E)	non-synonymous
AE017345.gb	SNP	1368580	CNE04900	364	T	C	1	-1	Ile_(I)	Val_(V)	conservative_non-synonymous
AE017345.gb	SNP	1376313	CNE04930	365	A	G	1	-1	Val_(V)	Ala_(A)	non-synonymous
AE017345.gb	SNP	1381972	CNE04950	366	C	G	1	1	Gln_(Q)	Glu_(E)	non-synonymous
AE017345.gb	SNP	1381972	CNE04950	366	C	G	1	1	Gln_(Q)	Glu_(E)	non-synonymous
AE017345.gb	SNP	1382059	CNE04950	366	A	G	1	1	Thr_(T)	Ala_(A)	non-synonymous
AE017345.gb	SNP	1382059	CNE04950	366	A	G	1	1	Thr_(T)	Ala_(A)	non-synonymous
AE017345.gb	SNP	1382299	CNE04950	366	A	G	1	1	Lys_(K)	Glu_(E)	non-synonymous
AE017345.gb	SNP	1382299	CNE04950	366	A	G	1	1	Lys_(K)	Glu_(E)	non-synonymous
AE017345.gb	SNP	1382441	CNE04950	366	T	C	1	1	Val_(V)	Ala_(A)	non-synonymous
AE017345.gb	SNP	1382441	CNE04950	366	T	C	1	1	Val_(V)	Ala_(A)	non-synonymous
AE017345.gb	SNP	1382910	CNE04950	366	A	G	3	1	Lys_(K)	Arg_(R)	conservative_non-synonymous
AE017345.gb	SNP	1382910	CNE04950	366	A	G	3	1	Lys_(K)	Arg_(R)	conservative_non-synonymous
AE017345.gb	SNP	1382970	CNE04950	366	G	A	3	1	Gly_(G)	Glu_(E)	non-synonymous
AE017345.gb	SNP	1382970	CNE04950	366	G	A	3	1	Gly_(G)	Glu_(E)	non-synonymous
AE017345.gb	SNP	1384128	CNE04960	367	C	T	3	-1	Met_(M)	Ile_(I)	non-synonymous
AE017345.gb	SNP	1385266	CNE04960	367	T	G	1	-1	Thr_(T)	Pro_(P)	non-synonymous
AE017345.gb	SNP	1386037	CNE04970	368	G	C	1	1	Arg_(R)	Thr_(T)	non-synonymous
AE017345.gb	SNP	1386271	CNE04970	368	A	G	1	1	Lys_(K)	Arg_(R)	conservative_non-synonymous
AE017345.gb	SNP	1386704	CNE04970	368	G	A	2	1	Val_(V)	Ile_(I)	conservative_non-synonymous
AE017345.gb	SNP	1386710	CNE04970	368	C	T	2	1	Pro_(P)	Ser_(S)	non-synonymous
AE017345.gb	SNP	1388724	CNE04980	369	T	G	3	-1	Glu_(E)	Ala_(A)	non-synonymous
AE017345.gb	SNP	1389100	CNE04980	369	C	T	3	-1	Val_(V)	Met_(M)	non-synonymous
AE017345.gb	SNP	1392358	CNE05000	370	T	C	4	-1	Lys_(K)	Glu_(E)	non-synonymous
AE017345.gb	SNP	1392646	CNE05000	370	C	T	3	-1	Ser_(S)	Asn_(N)	non-synonymous
AE017345.gb	SNP	1393015	CNE05000	370	G	A	2	-1	Ser_(S)	Phe_(F)	non-synonymous
AE017345.gb	SNP	1393129	CNE05000	370	A	G	2	-1	Val_(V)	Ala_(A)	non-synonymous
AE017345.gb	SNP	1394123	CNE05010	371	C	T	3	1	Pro_(P)	Ser_(S)	non-synonymous
AE017345.gb	SNP	1394250	CNE05010	371	G	A	3	1	Arg_(R)	Lys_(K)	conservative_non-synonymous
AE017345.gb	SNP	1394524	CNE05010	371	G	C	3	1	Gln_(Q)	His_(H)	non-synonymous
AE017345.gb	SNP	1397224	CNE05030	372	T	C	9	-1	Thr_(T)	Ala_(A)	non-synonymous
AE017345.gb	SNP	1397349	CNE05030	372	C	T	9	-1	Arg_(R)	Lys_(K)	conservative_non-synonymous
AE017345.gb	SNP	1397807	CNE05030	372	G	A	7	-1	Ala_(A)	Val_(V)	non-synonymous
AE017345.gb	SNP	1398540	CNE05030	372	T	C	4	-1	Asp_(D)	Gly_(G)	non-synonymous
AE017345.gb	SNP	1399037	CNE05030	372	T	A	3	-1	Gln_(Q)	Leu_(L)	non-synonymous
AE017345.gb	SNP	1399175	CNE05030	372	C	T	3	-1	Gly_(G)	Glu_(E)	non-synonymous
AE017345.gb	SNP	1399694	CNE05030	372	T	G	3	-1	His_(H)	Pro_(P)	non-synonymous
AE017345.gb	SNP	1399779	CNE05030	372	G	A	3	-1	Pro_(P)	Ser_(S)	non-synonymous
AE017345.gb	SNP	1399800	CNE05030	372	T	G	3	-1	Met_(M)	Leu_(L)	non-synonymous
AE017345.gb	SNP	1399920	CNE05030	372	C	T	3	-1	Val_(V)	Met_(M)	non-synonymous
AE017345.gb	SNP	1399962	CNE05030	372	T	C	3	-1	Lys_(K)	Glu_(E)	non-synonymous
AE017345.gb	SNP	1399963	CNE05030	372	G	C	3	-1	Asn_(N)	Lys_(K)	non-synonymous
AE017345.gb	SNP	1400529	CNE05030	372	C	G	3	-1	Gly_(G)	Arg_(R)	non-synonymous
AE017345.gb	SNP	1400537	CNE05030	372	A	T	3	-1	Leu_(L)	His_(H)	non-synonymous
AE017345.gb	SNP	1400564	CNE05030	372	G	C	3	-1	Pro_(P)	Arg_(R)	non-synonymous
AE017345.gb	SNP	1400703	CNE05030	372	G	A	3	-1	Arg_(R)	Cys_(C)	non-synonymous
AE017345.gb	SNP	1400934	CNE05030	372	C	T	3	-1	Glu_(E)	Lys_(K)	non-synonymous
AE017345.gb	SNP	1406359	CNE05040	373	G	A	6	-1	Ala_(A)	Val_(V)	non-synonymous
AE017345.gb	SNP	1406773	CNE05040	373	G	C	5	-1	Pro_(P)	Arg_(R)	non-synonymous
AE017345.gb	SNP	1406845	CNE05040	373	G	A	5	-1	Ser_(S)	Leu_(L)	non-synonymous
AE017345.gb	SNP	1406872	CNE05040	373	A	G	5	-1	Met_(M)	Thr_(T)	non-synonymous
AE017345.gb	SNP	1407019	CNE05040	373	A	G	5	-1	Ile_(I)	Thr_(T)	non-synonymous
AE017345.gb	SNP	1407049	CNE05040	373	A	G	5	-1	Phe_(F)	Ser_(S)	non-synonymous
AE017345.gb	SNP	1407082	CNE05040	373	A	G	5	-1	Ile_(I)	Thr_(T)	non-synonymous
AE017345.gb	SNP	1407097	CNE05040	373	A	G	5	-1	Met_(M)	Thr_(T)	non-synonymous
AE017345.gb	SNP	1407266	CNE05040	373	T	C	4	-1	Thr_(T)	Ala_(A)	non-synonymous
AE017345.gb	SNP	1408360	CNE05040	373	A	G	2	-1	Phe_(F)	Ser_(S)	non-synonymous
AE017345.gb	SNP	1419214	CNE05060	374	T	C	2	-1	Ser_(S)	Gly_(G)	non-synonymous
AE017345.gb	SNP	1419420	CNE05060	374	G	T	1	-1	His_(H)	Gln_(Q)	non-synonymous
AE017345.gb	SNP	1419580	CNE05060	374	T	G	1	-1	Asp_(D)	Ala_(A)	non-synonymous
AE017345.gb	SNP	1422353	CNE05070	375	C	T	3	-1	Arg_(R)	Gln_(Q)	non-synonymous
AE017345.gb	SNP	1422815	CNE05070	375	T	C	3	-1	Lys_(K)	Arg_(R)	conservative_non-synonymous
AE017345.gb	SNP	1422840	CNE05070	375	C	T	3	-1	Ala_(A)	Thr_(T)	non-synonymous
AE017345.gb	SNP	1422861	CNE05070	375	G	C	3	-1	Leu_(L)	Val_(V)	conservative_non-synonymous
AE017345.gb	SNP	1423045	CNE05070	375	T	C	3	-1	Ile_(I)	Met_(M)	non-synonymous
AE017345.gb	SNP	1423572	CNE05070	375	C	T	2	-1	Gly_(G)	Glu_(E)	non-synonymous
AE017345.gb	SNP	1423581	CNE05070	375	T	C	2	-1	Asp_(D)	Gly_(G)	non-synonymous
AE017345.gb	SNP	1423672	CNE05070	375	A	G	2	-1	Ser_(S)	Pro_(P)	non-synonymous
AE017345.gb	SNP	1423819	CNE05070	375	A	G	2	-1	Ser_(S)	Pro_(P)	non-synonymous
AE017345.gb	SNP	1424113	CNE05070	375	T	A	2	-1	Asn_(N)	Tyr_(Y)	non-synonymous
AE017345.gb	SNP	1424173	CNE05070	375	T	A	2	-1	Ile_(I)	Phe_(F)	non-synonymous
AE017345.gb	SNP	1424253	CNE05070	375	C	T	2	-1	Gly_(G)	Asp_(D)	non-synonymous
AE017345.gb	SNP	1424355	CNE05070	375	G	C	2	-1	Ala_(A)	Gly_(G)	non-synonymous
AE017345.gb	SNP	1424367	CNE05070	375	A	G	2	-1	Leu_(L)	Ser_(S)	non-synonymous
AE017345.gb	SNP	1424503	CNE05070	375	T	C	2	-1	Thr_(T)	Ala_(A)	non-synonymous
AE017345.gb	SNP	1424506	CNE05070	375	A	G	2	-1	Ser_(S)	Pro_(P)	non-synonymous
AE017345.gb	SNP	1424524	CNE05070	375	C	G	2	-1	Ala_(A)	Pro_(P)	non-synonymous
AE017345.gb	SNP	1424751	CNE05070	375	T	A	2	-1	Asp_(D)	Val_(V)	non-synonymous
AE017345.gb	SNP	1424799	CNE05070	375	C	T	2	-1	Gly_(G)	Glu_(E)	non-synonymous
AE017345.gb	SNP	1424838	CNE05070	375	T	G	2	-1	Asp_(D)	Ala_(A)	non-synonymous
AE017345.gb	SNP	1424968	CNE05070	375	C	T	2	-1	Gly_(G)	Ser_(S)	non-synonymous
AE017345.gb	SNP	1424969	CNE05070	375	G	C	2	-1	Ile_(I)	Met_(M)	non-synonymous
AE017345.gb	SNP	1425055	CNE05070	375	G	A	2	-1	Pro_(P)	Ser_(S)	non-synonymous
AE017345.gb	SNP	1425124	CNE05070	375	T	C	2	-1	Thr_(T)	Ala_(A)	non-synonymous
AE017345.gb	SNP	1425190	CNE05070	375	T	C	2	-1	Lys_(K)	Glu_(E)	non-synonymous
AE017345.gb	SNP	1425253	CNE05070	375	T	G	2	-1	Ser_(S)	Arg_(R)	non-synonymous
AE017345.gb	SNP	1425264	CNE05070	375	A	G	2	-1	Leu_(L)	Ser_(S)	non-synonymous
AE017345.gb	SNP	1425294	CNE05070	375	A	G	2	-1	Val_(V)	Ala_(A)	non-synonymous
AE017345.gb	SNP	1425295	CNE05070	375	C	A	2	-1	Val_(V)	Phe_(F)	non-synonymous
AE017345.gb	SNP	1425298	CNE05070	375	G	T	2	-1	Leu_(L)	Ile_(I)	conservative_non-synonymous
AE017345.gb	SNP	1425952	CNE05070	375	G	C	1	-1	Ala_(A)	Gly_(G)	non-synonymous
AE017345.gb	SNP	1428300	CNE05080	376	T	C	2	1	Leu_(L)	Pro_(P)	non-synonymous
AE017345.gb	SNP	1428911	CNE05080	376	T	G	5	1	Ile_(I)	Met_(M)	non-synonymous
AE017345.gb	SNP	1431258	CNE05090	377	G	A	3	-1	Ser_(S)	Phe_(F)	non-synonymous
AE017345.gb	SNP	1434429	CNE05100	378	C	G	4	1	Arg_(R)	Gly_(G)	non-synonymous
AE017345.gb	SNP	1434606	CNE05100	378	T	C	4	1	Tyr_(Y)	His_(H)	non-synonymous
AE017345.gb	SNP	1434738	CNE05100	378	C	T	4	1	His_(H)	Tyr_(Y)	non-synonymous
AE017345.gb	SNP	1435314	CNE05100	378	A	G	4	1	Lys_(K)	Glu_(E)	non-synonymous
AE017345.gb	SNP	1435488	CNE05100	378	G	A	4	1	Glu_(E)	Lys_(K)	non-synonymous
AE017345.gb	SNP	1435995	CNE05100	378	T	C	4	1	Ser_(S)	Pro_(P)	non-synonymous
AE017345.gb	SNP	1436938	CNE05110	379	T	C	5	-1	Ile_(I)	Val_(V)	conservative_non-synonymous
AE017345.gb	SNP	1439212	CNE05120	380	G	T	5	-1	Pro_(P)	Thr_(T)	non-synonymous
AE017345.gb	SNP	1444151	CNE05150	381	T	C	7	-1	Thr_(T)	Ala_(A)	non-synonymous
AE017345.gb	SNP	1444189	CNE05150	381	T	C	7	-1	Lys_(K)	Arg_(R)	conservative_non-synonymous
AE017345.gb	SNP	1444298	CNE05150	381	G	A	7	-1	Pro_(P)	Ser_(S)	non-synonymous
AE017345.gb	SNP	1445305	CNE05150	381	C	T	4	-1	Arg_(R)	Lys_(K)	conservative_non-synonymous
AE017345.gb	SNP	1446920	CNE05160	382	C	T	5	1	Pro_(P)	Ser_(S)	non-synonymous
AE017345.gb	SNP	1446969	CNE05160	382	G	A	5	1	Ser_(S)	Asn_(N)	non-synonymous
AE017345.gb	SNP	1447551	CNE05160	382	A	C	7	1	Gln_(Q)	His_(H)	non-synonymous
AE017345.gb	SNP	1448012	CNE05160	382	G	A	9	1	Asp_(D)	Asn_(N)	non-synonymous
AE017345.gb	SNP	1448488	CNE05160	382	C	A	11	1	Asp_(D)	Glu_(E)	conservative_non-synonymous
AE017345.gb	SNP	1448584	CNE05160	382	C	T	12	1	Thr_(T)	Ile_(I)	non-synonymous
AE017345.gb	SNP	1448722	CNE05160	382	C	T	12	1	Ala_(A)	Val_(V)	non-synonymous
AE017345.gb	SNP	1448856	CNE05160	382	C	G	13	1	Leu_(L)	Val_(V)	conservative_non-synonymous
AE017345.gb	SNP	1449676	CNE05170	383	G	A	11	-1	Ser_(S)	Leu_(L)	non-synonymous
AE017345.gb	SNP	1450287	CNE05170	383	C	T	9	-1	Asp_(D)	Asn_(N)	non-synonymous
AE017345.gb	SNP	1450490	CNE05170	383	T	C	9	-1	Tyr_(Y)	Cys_(C)	non-synonymous
AE017345.gb	SNP	1450503	CNE05170	383	C	T	9	-1	Ala_(A)	Thr_(T)	non-synonymous
AE017345.gb	SNP	1451649	CNE05170	383	G	C	6	-1	Pro_(P)	Ala_(A)	non-synonymous
AE017345.gb	SNP	1452027	CNE05170	383	G	A	5	-1	Leu_(L)	Phe_(F)	non-synonymous
AE017345.gb	SNP	1460073	CNE05190	384	T	G	1	-1	Lys_(K)	Gln_(Q)	non-synonymous
AE017345.gb	SNP	1460555	CNE05190	384	T	A	1	-1	Gln_(Q)	Leu_(L)	non-synonymous
AE017345.gb	SNP	1477053	CNE05280	385	T	A	1	1	Phe_(F)	Ile_(I)	non-synonymous
AE017345.gb	SNP	1477203	CNE05280	385	C	A	1	1	His_(H)	Asn_(N)	non-synonymous
AE017345.gb	SNP	1477209	CNE05280	385	G	A	1	1	Val_(V)	Met_(M)	non-synonymous
AE017345.gb	SNP	1477261	CNE05280	385	A	G	1	1	Lys_(K)	Arg_(R)	conservative_non-synonymous
AE017345.gb	SNP	1477280	CNE05280	385	C	A	1	1	Asn_(N)	Lys_(K)	non-synonymous
AE017345.gb	Deletion	1477308	CNE05280	385	1477308	1477308	1	1	1	not_a_multiple_of_three	1477008	1477319	1477308	0.964
AE017345.gb	SNP	1506234	CNE05380	386	C	T	1	-1	Arg_(R)	Lys_(K)	conservative_non-synonymous
AE017345.gb	Insertion	1506265	CNE05380	386	1506265	1506266	1	1	-1	not_a_multiple_of_three	1503509	1506325	1506265	-0.968
AE017346.gb	SNP	220215	CNF00650	387	T	G	7	1	Ser_(S)	Ala_(A)	non-synonymous
AE017346.gb	SNP	761790	CNF02660	388	T	A	5	1	His_(H)	Gln_(Q)	non-synonymous
AE017346.gb	SNP	761790	CNF02660	388	T	A	7	1	His_(H)	Gln_(Q)	non-synonymous
AE017346.gb	SNP	763239	CNF02670	389	A	G	1	1	Lys_(K)	Arg_(R)	conservative_non-synonymous
AE017346.gb	SNP	764281	CNF02670	389	G	C	2	1	Glu_(E)	Gln_(Q)	non-synonymous
AE017346.gb	SNP	764821	CNF02680	390	G	A	1	1	Ala_(A)	Thr_(T)	non-synonymous
AE017346.gb	SNP	764899	CNF02680	390	G	A	1	1	Ala_(A)	Thr_(T)	non-synonymous
AE017346.gb	SNP	765086	CNF02680	390	G	A	1	1	Arg_(R)	His_(H)	non-synonymous
AE017346.gb	SNP	766437	CNF02680	390	C	A	2	1	Pro_(P)	His_(H)	non-synonymous
AE017346.gb	SNP	766563	CNF02680	390	A	G	2	1	Asn_(N)	Ser_(S)	non-synonymous
AE017346.gb	SNP	766604	CNF02680	390	G	A	2	1	Ala_(A)	Thr_(T)	non-synonymous
AE017346.gb	SNP	767860	CNF02690	391	G	A	1	-1	Pro_(P)	Ser_(S)	non-synonymous
AE017346.gb	SNP	768053	CNF02700	392	C	T	1	1	Pro_(P)	Ser_(S)	non-synonymous
AE017346.gb	SNP	768152	CNF02700	392	T	A	1	1	Ser_(S)	Thr_(T)	non-synonymous
AE017346.gb	SNP	768293	CNF02700	392	T	G	1	1	Ser_(S)	Ala_(A)	non-synonymous
AE017346.gb	SNP	770461	CNF02710	393	G	A	12	-1	Arg_(R)	Cys_(C)	non-synonymous
AE017346.gb	SNP	771036	CNF02710	393	G	T	10	-1	Pro_(P)	His_(H)	non-synonymous
AE017346.gb	SNP	771186	CNF02710	393	G	A	10	-1	Ala_(A)	Val_(V)	non-synonymous
AE017346.gb	SNP	771202	CNF02710	393	T	C	10	-1	Lys_(K)	Glu_(E)	non-synonymous
AE017346.gb	SNP	771381	CNF02710	393	G	A	10	-1	Ala_(A)	Val_(V)	non-synonymous
AE017346.gb	SNP	771408	CNF02710	393	G	A	10	-1	Pro_(P)	Leu_(L)	non-synonymous
AE017346.gb	SNP	772325	CNF02710	393	G	T	8	-1	Asp_(D)	Glu_(E)	conservative_non-synonymous
AE017346.gb	SNP	773692	CNF02710	393	T	A	3	-1	His_(H)	Leu_(L)	non-synonymous
AE017346.gb	SNP	774057	CNF02710	393	T	C	1	-1	Thr_(T)	Ala_(A)	non-synonymous
AE017346.gb	SNP	784567	CNF02750	394	G	C	3	-1	His_(H)	Asp_(D)	non-synonymous
AE017346.gb	SNP	795562	CNF02770	395	G	A	6	-1	Ser_(S)	Phe_(F)	non-synonymous
AE017346.gb	SNP	801763	CNF02800	396	C	T	4	-1	Gly_(G)	Ser_(S)	non-synonymous
AE017346.gb	SNP	803458	CNF02810	397	A	G	8	-1	Phe_(F)	Leu_(L)	non-synonymous
AE017346.gb	SNP	811948	CNF02830	398	T	C	1	-1	Asn_(N)	Ser_(S)	non-synonymous
AE017346.gb	SNP	812015	CNF02830	398	C	T	1	-1	Val_(V)	Ile_(I)	conservative_non-synonymous
AE017346.gb	SNP	814288	CNF02840	399	A	G	4	-1	Leu_(L)	Pro_(P)	non-synonymous
AE017346.gb	SNP	815347	CNF02850	400	A	G	1	1	Ile_(I)	Met_(M)	non-synonymous
AE017346.gb	SNP	815617	CNF02850	400	G	A	3	1	Glu_(E)	Lys_(K)	non-synonymous
AE017346.gb	SNP	815618	CNF02850	400	A	C	3	1	Glu_(E)	Ala_(A)	non-synonymous
AE017346.gb	SNP	817331	CNF02870	401	G	A	2	1	Ser_(S)	Asn_(N)	non-synonymous
AE017346.gb	SNP	817331	CNF02870	401	G	A	2	1	Ser_(S)	Asn_(N)	non-synonymous
AE017346.gb	SNP	817990	CNF02870	401	G	C	2	1	Asp_(D)	His_(H)	non-synonymous
AE017346.gb	SNP	817990	CNF02870	401	G	C	3	1	Asp_(D)	His_(H)	non-synonymous
AE017346.gb	SNP	818128	CNF02870	401	A	G	2	1	Thr_(T)	Ala_(A)	non-synonymous
AE017346.gb	SNP	818128	CNF02870	401	A	G	3	1	Thr_(T)	Ala_(A)	non-synonymous
AE017346.gb	SNP	820142	CNF02880	402	G	A	2	1	Gly_(G)	Glu_(E)	non-synonymous
AE017346.gb	SNP	823932	CNF02890	403	G	A	5	-1	Pro_(P)	Ser_(S)	non-synonymous
AE017346.gb	SNP	827892	CNF02900	404	T	C	1	1	Met_(M)	Thr_(T)	non-synonymous
AE017346.gb	SNP	828378	CNF02900	404	T	C	2	1	Val_(V)	Ala_(A)	non-synonymous
AE017346.gb	SNP	833871	CNF02930	405	A	C	3	-1	Phe_(F)	Cys_(C)	non-synonymous
AE017346.gb	SNP	834113	CNF02930	405	T	C	1	-1	Glu_(E)	Gly_(G)	non-synonymous
AE017346.gb	SNP	835695	CNF02940	406	A	G	1	1	Asn_(N)	Asp_(D)	non-synonymous
AE017346.gb	SNP	835814	CNF02940	406	T	C	2	1	Ser_(S)	Pro_(P)	non-synonymous
AE017346.gb	SNP	835815	CNF02940	406	C	T	2	1	Ser_(S)	Phe_(F)	non-synonymous
AE017346.gb	SNP	836221	CNF02940	406	T	C	3	1	Leu_(L)	Ser_(S)	non-synonymous
AE017346.gb	SNP	836568	CNF02940	406	G	T	3	1	Val_(V)	Phe_(F)	non-synonymous
AE017346.gb	SNP	836569	CNF02940	406	T	C	3	1	Val_(V)	Ala_(A)	non-synonymous
AE017346.gb	SNP	841000	CNF02960	407	G	A	4	-1	Ser_(S)	Leu_(L)	non-synonymous
AE017346.gb	SNP	841048	CNF02960	407	T	C	4	-1	Gln_(Q)	Arg_(R)	non-synonymous
AE017346.gb	SNP	841275	CNF02960	407	G	A	2	-1	Ala_(A)	Val_(V)	non-synonymous
AE017346.gb	SNP	841659	CNF02960	407	T	G	1	-1	Glu_(E)	Asp_(D)	conservative_non-synonymous
AE017346.gb	SNP	845753	CNF02970	408	T	C	1	1	Ser_(S)	Pro_(P)	non-synonymous
AE017346.gb	SNP	845754	CNF02970	408	C	T	1	1	Ser_(S)	Phe_(F)	non-synonymous
AE017346.gb	SNP	847820	CNF02970	408	A	T	9	1	Thr_(T)	Ser_(S)	non-synonymous
AE017346.gb	SNP	853862	CNF02980	409	T	C	7	1	Tyr_(Y)	His_(H)	non-synonymous
AE017346.gb	SNP	854304	CNF02990	410	T	G	2	-1	Thr_(T)	Pro_(P)	non-synonymous
AE017346.gb	SNP	857102	CNF03000	411	A	G	5	-1	Ser_(S)	Pro_(P)	non-synonymous
AE017346.gb	SNP	857773	CNF03000	411	G	A	4	-1	Ser_(S)	Phe_(F)	non-synonymous
AE017346.gb	SNP	858068	CNF03000	411	C	T	4	-1	Asp_(D)	Asn_(N)	non-synonymous
AE017346.gb	SNP	858620	CNF03000	411	C	T	3	-1	Gly_(G)	Ser_(S)	non-synonymous
AE017346.gb	SNP	862588	CNF03020	412	A	G	2	1	Thr_(T)	Ala_(A)	non-synonymous
AE017346.gb	SNP	925162	CNF03130	413	A	G	1	1	Lys_(K)	Glu_(E)	non-synonymous
AE017346.gb	SNP	925322	CNF03130	413	T	C	1	1	Val_(V)	Ala_(A)	non-synonymous
AE017346.gb	SNP	925345	CNF03130	413	G	A	1	1	Asp_(D)	Asn_(N)	non-synonymous
AE017346.gb	SNP	925388	CNF03130	413	T	C	1	1	Leu_(L)	Ser_(S)	non-synonymous
AE017346.gb	SNP	925496	CNF03130	413	C	T	2	1	Pro_(P)	Ser_(S)	non-synonymous
AE017346.gb	SNP	925850	CNF03130	413	C	T	3	1	Gln_(Q)	Stop	new_stop_codon	925147	926248	925850	0.638
AE017346.gb	SNP	925851	CNF03130	413	A	G	3	1	Gln_(Q)	Arg_(R)	non-synonymous
AE017346.gb	SNP	926133	CNF03130	413	C	T	4	1	Thr_(T)	Ile_(I)	non-synonymous
AE017346.gb	SNP	926205	CNF03130	413	T	C	4	1	Leu_(L)	Ser_(S)	non-synonymous
AE017346.gb	SNP	926219	CNF03130	413	C	T	4	1	Leu_(L)	Phe_(F)	non-synonymous
AE017346.gb	SNP	936339	CNF03150	414	C	T	1	-1	Glu_(E)	Lys_(K)	non-synonymous
AE017346.gb	SNP	936537	CNF03150	414	G	A	1	-1	Pro_(P)	Ser_(S)	non-synonymous
AE017346.gb	SNP	941737	CNF03170	415	C	T	1	1	Pro_(P)	Ser_(S)	non-synonymous
AE017346.gb	SNP	942793	CNF03170	415	A	T	3	1	Glu_(E)	Asp_(D)	conservative_non-synonymous
AE017346.gb	Deletion	942819	CNF03170	415	942819	942820	2	3	1	not_a_multiple_of_three	941347	943186	942819	0.8
AE017346.gb	SNP	942829	CNF03170	415	T	A	3	1	Asp_(D)	Glu_(E)	conservative_non-synonymous
AE017346.gb	SNP	943041	CNF03170	415	T	A	3	1	Val_(V)	Asp_(D)	non-synonymous
AE017346.gb	Deletion	946175	CNF03180	416	946175	946175	1	3	1	not_a_multiple_of_three	945477	946614	946175	0.613
AE017346.gb	SNP	951020	CNF03190	417	C	T	2	-1	Ala_(A)	Thr_(T)	non-synonymous
AE017346.gb	SNP	955182	CNF03200	418	A	G	1	-1	Leu_(L)	Ser_(S)	non-synonymous
AE017346.gb	SNP	957889	CNF03210	419	A	T	3	-1	Val_(V)	Glu_(E)	non-synonymous
AE017346.gb	SNP	958115	CNF03210	419	T	C	2	-1	Thr_(T)	Ala_(A)	non-synonymous
AE017346.gb	Insertion	958146	CNF03210	419	958146	958147	1	2	-1	not_a_multiple_of_three	957660	958207	958146	-0.878
AE017346.gb	SNP	961598	CNF03230	420	A	G	2	1	Thr_(T)	Ala_(A)	non-synonymous
AE017346.gb	SNP	961799	CNF03230	420	G	A	2	1	Ala_(A)	Thr_(T)	non-synonymous
AE017346.gb	SNP	961845	CNF03230	420	A	G	2	1	Asp_(D)	Gly_(G)	non-synonymous
AE017346.gb	SNP	962015	CNF03230	420	A	G	2	1	Ser_(S)	Gly_(G)	non-synonymous
AE017346.gb	SNP	962405	CNF03230	420	G	A	2	1	Val_(V)	Met_(M)	non-synonymous
AE017346.gb	SNP	962978	CNF03230	420	A	C	4	1	Ser_(S)	Arg_(R)	non-synonymous
AE017346.gb	SNP	962979	CNF03230	420	G	C	4	1	Ser_(S)	Thr_(T)	non-synonymous
AE017346.gb	SNP	963557	CNF03230	420	T	C	6	1	Val_(V)	Ala_(A)	non-synonymous
AE017346.gb	SNP	965084	CNF03240	421	G	T	3	-1	Ala_(A)	Asp_(D)	non-synonymous
AE017346.gb	SNP	965250	CNF03240	421	C	T	3	-1	Ala_(A)	Thr_(T)	non-synonymous
AE017346.gb	SNP	965473	CNF03240	421	T	C	2	-1	Asn_(N)	Ser_(S)	non-synonymous
AE017346.gb	SNP	965474	CNF03240	421	T	C	2	-1	Asn_(N)	Asp_(D)	non-synonymous
AE017346.gb	SNP	965534	CNF03240	421	A	C	2	-1	Trp_(W)	Gly_(G)	non-synonymous
AE017346.gb	SNP	965646	CNF03240	421	A	C	2	-1	Asn_(N)	Lys_(K)	non-synonymous
AE017346.gb	SNP	965674	CNF03240	421	C	T	2	-1	Arg_(R)	Gln_(Q)	non-synonymous
AE017346.gb	SNP	966932	CNF03240	421	A	G	1	-1	Val_(V)	Ala_(A)	non-synonymous
AE017346.gb	SNP	970467	CNF03260	422	C	A	3	-1	Ala_(A)	Ser_(S)	non-synonymous
AE017346.gb	SNP	971852	CNF03260	422	G	C	3	-1	Ser_(S)	Cys_(C)	non-synonymous
AE017346.gb	SNP	972076	CNF03260	422	A	G	2	-1	Val_(V)	Ala_(A)	non-synonymous
AE017346.gb	SNP	973081	CNF03270	423	T	A	2	1	Ser_(S)	Thr_(T)	non-synonymous
AE017346.gb	SNP	973120	CNF03270	423	G	C	2	1	Ala_(A)	Pro_(P)	non-synonymous
AE017346.gb	SNP	973145	CNF03270	423	G	A	2	1	Gly_(G)	Asp_(D)	non-synonymous
AE017346.gb	SNP	973253	CNF03270	423	A	G	2	1	Asn_(N)	Ser_(S)	non-synonymous
AE017346.gb	Deletion	974098	CNF03270	423	974098	974100	3	3	1	multiple_of_three
AE017346.gb	SNP	974151	CNF03270	423	A	G	3	1	Arg_(R)	Gly_(G)	non-synonymous
AE017346.gb	SNP	974152	CNF03270	423	G	C	3	1	Arg_(R)	Thr_(T)	non-synonymous
AE017346.gb	SNP	974361	CNF03270	423	C	A	3	1	Pro_(P)	Thr_(T)	non-synonymous
AE017346.gb	SNP	974433	CNF03270	423	C	A	3	1	Leu_(L)	Met_(M)	non-synonymous
AE017346.gb	SNP	974455	CNF03270	423	T	C	3	1	Val_(V)	Ala_(A)	non-synonymous
AE017346.gb	SNP	974811	CNF03270	423	G	A	3	1	Val_(V)	Ile_(I)	conservative_non-synonymous
AE017346.gb	SNP	974854	CNF03270	423	G	A	3	1	Arg_(R)	His_(H)	non-synonymous
AE017346.gb	SNP	975175	CNF03270	423	C	T	3	1	Ala_(A)	Val_(V)	non-synonymous
AE017346.gb	SNP	975205	CNF03270	423	A	T	3	1	Lys_(K)	Met_(M)	non-synonymous
AE017346.gb	SNP	975748	CNF03270	423	A	G	3	1	Asn_(N)	Ser_(S)	non-synonymous
AE017346.gb	SNP	979177	CNF03280	424	A	G	1	-1	Cys_(C)	Arg_(R)	non-synonymous
AE017346.gb	SNP	979299	CNF03280	424	C	T	1	-1	Gly_(G)	Asp_(D)	non-synonymous
AE017346.gb	SNP	979442	CNF03280	424	A	C	1	-1	Cys_(C)	Trp_(W)	non-synonymous
AE017346.gb	SNP	979572	CNF03280	424	C	T	1	-1	Arg_(R)	Gln_(Q)	non-synonymous
AE017346.gb	SNP	979806	CNF03280	424	T	G	1	-1	Asn_(N)	Thr_(T)	non-synonymous
AE017346.gb	SNP	981265	CNF03300	425	T	C	4	-1	Ile_(I)	Val_(V)	conservative_non-synonymous
AE017346.gb	SNP	983571	CNF03310	426	G	A	9	1	Ala_(A)	Thr_(T)	non-synonymous
AE017346.gb	SNP	983891	CNF03310	426	G	C	10	1	Glu_(E)	Gln_(Q)	non-synonymous
AE017346.gb	SNP	984928	CNF03310	426	T	C	12	1	Val_(V)	Ala_(A)	non-synonymous
AE017346.gb	SNP	985225	CNF03320	427	C	G	3	-1	Gln_(Q)	His_(H)	non-synonymous
AE017346.gb	SNP	985263	CNF03320	427	G	A	3	-1	Leu_(L)	Phe_(F)	non-synonymous
AE017346.gb	SNP	986856	CNF03330	428	A	G	1	1	His_(H)	Arg_(R)	non-synonymous
AE017346.gb	SNP	986903	CNF03330	428	G	C	1	1	Val_(V)	Leu_(L)	conservative_non-synonymous
AE017346.gb	Deletion	986904	CNF03330	428	986904	986906	3	1	1	multiple_of_three
AE017346.gb	Insertion	986911	CNF03330	428	986911	986912	3	1	1	multiple_of_three
AE017346.gb	SNP	986946	CNF03330	428	A	G	1	1	Glu_(E)	Gly_(G)	non-synonymous
AE017346.gb	SNP	986995	CNF03330	428	G	C	1	1	Gln_(Q)	His_(H)	non-synonymous
AE017346.gb	SNP	987291	CNF03330	428	T	A	1	1	Val_(V)	Glu_(E)	non-synonymous
AE017346.gb	SNP	987555	CNF03330	428	C	T	1	1	Ala_(A)	Val_(V)	non-synonymous
AE017346.gb	SNP	988015	CNF03330	428	T	C	2	1	Ile_(I)	Thr_(T)	non-synonymous
AE017346.gb	SNP	988267	CNF03330	428	G	A	3	1	Ala_(A)	Thr_(T)	non-synonymous
AE017346.gb	SNP	988322	CNF03330	428	C	G	3	1	Thr_(T)	Arg_(R)	non-synonymous
AE017346.gb	SNP	988460	CNF03330	428	G	T	3	1	Gly_(G)	Val_(V)	non-synonymous
AE017346.gb	SNP	988468	CNF03330	428	G	A	3	1	Glu_(E)	Lys_(K)	non-synonymous
AE017346.gb	SNP	989191	CNF03330	428	C	G	3	1	Arg_(R)	Gly_(G)	non-synonymous
AE017346.gb	SNP	989305	CNF03330	428	C	T	3	1	Pro_(P)	Ser_(S)	non-synonymous
AE017346.gb	SNP	989306	CNF03330	428	C	T	3	1	Pro_(P)	Leu_(L)	non-synonymous
AE017346.gb	SNP	989311	CNF03330	428	A	G	3	1	Thr_(T)	Ala_(A)	non-synonymous
AE017346.gb	SNP	989393	CNF03330	428	C	A	3	1	Ala_(A)	Glu_(E)	non-synonymous
AE017346.gb	SNP	989414	CNF03330	428	T	C	3	1	Met_(M)	Thr_(T)	non-synonymous
AE017346.gb	SNP	989485	CNF03330	428	G	A	3	1	Glu_(E)	Lys_(K)	non-synonymous
AE017346.gb	SNP	989546	CNF03330	428	A	C	3	1	Lys_(K)	Thr_(T)	non-synonymous
AE017346.gb	SNP	989827	CNF03330	428	C	G	3	1	Pro_(P)	Ala_(A)	non-synonymous
AE017346.gb	SNP	989831	CNF03330	428	G	C	3	1	Gly_(G)	Ala_(A)	non-synonymous
AE017346.gb	SNP	989833	CNF03330	428	G	T	3	1	Ala_(A)	Ser_(S)	non-synonymous
AE017346.gb	SNP	989917	CNF03330	428	A	G	3	1	Ser_(S)	Gly_(G)	non-synonymous
AE017346.gb	SNP	990146	CNF03330	428	T	C	3	1	Val_(V)	Ala_(A)	non-synonymous
AE017346.gb	SNP	990227	CNF03330	428	A	G	3	1	Asp_(D)	Gly_(G)	non-synonymous
AE017346.gb	Deletion	990611	CNF03330	428	990611	990611	1	3	1	not_a_multiple_of_three	986756	991230	990611	0.861
AE017346.gb	SNP	990730	CNF03330	428	G	A	3	1	Ala_(A)	Thr_(T)	non-synonymous
AE017346.gb	SNP	990790	CNF03330	428	T	C	3	1	Ser_(S)	Pro_(P)	non-synonymous
AE017346.gb	SNP	990814	CNF03330	428	G	A	3	1	Val_(V)	Ile_(I)	conservative_non-synonymous
AE017346.gb	SNP	990815	CNF03330	428	T	C	3	1	Val_(V)	Ala_(A)	non-synonymous
AE017346.gb	SNP	990839	CNF03330	428	G	A	3	1	Ser_(S)	Asn_(N)	non-synonymous
AE017346.gb	SNP	990858	CNF03330	428	C	G	3	1	Asp_(D)	Glu_(E)	conservative_non-synonymous
AE017346.gb	SNP	991016	CNF03330	428	T	C	3	1	Val_(V)	Ala_(A)	non-synonymous
AE017346.gb	SNP	991929	CNF03350	429	T	G	2	1	Ile_(I)	Ser_(S)	non-synonymous
AE017346.gb	Insertion	991976	CNF03350	429	991976	991977	1	2	1	not_a_multiple_of_three	991701	993011	991976	0.209
AE017346.gb	SNP	992135	CNF03350	429	A	G	2	1	Thr_(T)	Ala_(A)	non-synonymous
AE017346.gb	SNP	992494	CNF03350	429	G	A	3	1	Ala_(A)	Thr_(T)	non-synonymous
AE017346.gb	SNP	992581	CNF03350	429	G	A	3	1	Gly_(G)	Ser_(S)	non-synonymous
AE017346.gb	SNP	992593	CNF03350	429	A	G	3	1	Ile_(I)	Val_(V)	conservative_non-synonymous
AE017346.gb	SNP	992668	CNF03350	429	G	T	4	1	Asp_(D)	Tyr_(Y)	non-synonymous
AE017346.gb	SNP	992722	CNF03350	429	A	G	4	1	Thr_(T)	Ala_(A)	non-synonymous
AE017346.gb	SNP	993591	CNF03360	430	A	G	2	-1	Stop	Arg_(R)	loss_of_stop_codon
AE017346.gb	SNP	993600	CNF03360	430	A	G	2	-1	Tyr_(Y)	His_(H)	non-synonymous
AE017346.gb	SNP	994436	CNF03370	431	C	G	2	1	Pro_(P)	Ala_(A)	non-synonymous
AE017346.gb	SNP	994532	CNF03370	431	C	T	2	1	Gln_(Q)	Stop	new_stop_codon	994228	998877	994532	0.065
AE017346.gb	SNP	994938	CNF03370	431	A	C	3	1	Asn_(N)	Thr_(T)	non-synonymous
AE017346.gb	SNP	995129	CNF03370	431	A	G	4	1	Ser_(S)	Gly_(G)	non-synonymous
AE017346.gb	SNP	995932	CNF03370	431	C	G	6	1	His_(H)	Gln_(Q)	non-synonymous
AE017346.gb	SNP	996182	CNF03370	431	C	T	6	1	Pro_(P)	Ser_(S)	non-synonymous
AE017346.gb	SNP	996513	CNF03370	431	T	C	6	1	Val_(V)	Ala_(A)	non-synonymous
AE017346.gb	SNP	996593	CNF03370	431	T	C	6	1	Ser_(S)	Pro_(P)	non-synonymous
AE017346.gb	SNP	996843	CNF03370	431	G	T	6	1	Trp_(W)	Leu_(L)	non-synonymous
AE017346.gb	SNP	996851	CNF03370	431	G	A	6	1	Ala_(A)	Thr_(T)	non-synonymous
AE017346.gb	SNP	997314	CNF03370	431	G	A	6	1	Arg_(R)	Lys_(K)	conservative_non-synonymous
AE017346.gb	SNP	997409	CNF03370	431	C	T	6	1	Pro_(P)	Ser_(S)	non-synonymous
AE017346.gb	SNP	997430	CNF03370	431	A	G	6	1	Thr_(T)	Ala_(A)	non-synonymous
AE017346.gb	SNP	997469	CNF03370	431	G	A	6	1	Ala_(A)	Thr_(T)	non-synonymous
AE017346.gb	Insertion	997470	CNF03370	431	997470	997471	1	6	1	not_a_multiple_of_three	994228	998877	997470	0.697
AE017346.gb	SNP	998062	CNF03370	431	G	A	7	1	Ala_(A)	Thr_(T)	non-synonymous
AE017346.gb	SNP	999965	CNF03390	432	A	G	8	-1	Ser_(S)	Pro_(P)	non-synonymous
AE017346.gb	SNP	999983	CNF03390	432	A	T	8	-1	Cys_(C)	Ser_(S)	non-synonymous
AE017346.gb	SNP	1000016	CNF03390	432	T	C	8	-1	Ile_(I)	Val_(V)	conservative_non-synonymous
AE017346.gb	SNP	1000043	CNF03390	432	C	A	8	-1	Val_(V)	Phe_(F)	non-synonymous
AE017346.gb	SNP	1000640	CNF03390	432	A	G	6	-1	Trp_(W)	Arg_(R)	non-synonymous
AE017346.gb	SNP	1001014	CNF03390	432	C	T	4	-1	Val_(V)	Ile_(I)	conservative_non-synonymous
AE017346.gb	SNP	1002527	CNF03390	432	G	A	2	-1	Gln_(Q)	Stop	new_stop_codon	999639	1003041	1002527	-0.838
AE017346.gb	SNP	1004536	CNF03400	433	T	C	7	1	Val_(V)	Ala_(A)	non-synonymous
AE017346.gb	SNP	1006387	CNF03410	434	G	A	3	-1	Pro_(P)	Ser_(S)	non-synonymous
AE017346.gb	SNP	1006566	CNF03410	434	A	G	3	-1	Leu_(L)	Pro_(P)	non-synonymous
AE017346.gb	SNP	1006578	CNF03410	434	A	G	3	-1	Leu_(L)	Pro_(P)	non-synonymous
AE017346.gb	SNP	1006596	CNF03410	434	A	G	3	-1	Ile_(I)	Thr_(T)	non-synonymous
AE017346.gb	SNP	1006608	CNF03410	434	A	G	3	-1	Met_(M)	Thr_(T)	non-synonymous
AE017346.gb	SNP	1006959	CNF03410	434	G	A	2	-1	Thr_(T)	Ile_(I)	non-synonymous
AE017346.gb	SNP	1013245	CNF03430	435	C	G	1	1	Pro_(P)	Ala_(A)	non-synonymous
AE017346.gb	SNP	1013598	CNF03430	435	A	G	3	1	Ile_(I)	Val_(V)	conservative_non-synonymous
AE017346.gb	SNP	1014924	CNF03440	436	G	C	5	-1	Ala_(A)	Gly_(G)	non-synonymous
AE017346.gb	SNP	1017247	CNF03440	436	T	C	3	-1	Asn_(N)	Ser_(S)	non-synonymous
AE017346.gb	SNP	1017845	CNF03440	436	G	A	3	-1	Arg_(R)	Cys_(C)	non-synonymous
AE017346.gb	SNP	1018084	CNF03440	436	T	A	2	-1	Tyr_(Y)	Phe_(F)	non-synonymous
AE017346.gb	SNP	1018138	CNF03440	436	G	A	2	-1	Pro_(P)	Leu_(L)	non-synonymous
AE017346.gb	SNP	1020412	CNF03450	437	A	G	3	1	Thr_(T)	Ala_(A)	non-synonymous
AE017346.gb	SNP	1021182	CNF03450	437	T	C	7	1	Ile_(I)	Thr_(T)	non-synonymous
AE017346.gb	SNP	1021272	CNF03450	437	C	T	7	1	Ala_(A)	Val_(V)	non-synonymous
AE017346.gb	SNP	1022599	CNF03450	437	C	T	8	1	His_(H)	Tyr_(Y)	non-synonymous
AE017346.gb	SNP	1023969	CNF03450	437	T	C	10	1	Cys_(C)	Arg_(R)	non-synonymous
AE017346.gb	SNP	1025084	CNF03460	438	T	C	2	-1	Thr_(T)	Ala_(A)	non-synonymous
AE017346.gb	SNP	1025334	CNF03460	438	A	C	2	-1	Cys_(C)	Trp_(W)	non-synonymous
AE017346.gb	SNP	1025501	CNF03460	438	C	G	2	-1	Ala_(A)	Pro_(P)	non-synonymous
AE017346.gb	SNP	1030693	CNF03480	439	A	G	7	-1	Val_(V)	Ala_(A)	non-synonymous
AE017346.gb	SNP	1031299	CNF03480	439	G	A	4	-1	Leu_(L)	Phe_(F)	non-synonymous
AE017346.gb	SNP	1036503	CNF03500	440	G	A	1	-1	Thr_(T)	Met_(M)	non-synonymous
AE017346.gb	SNP	1041022	CNF03520	441	T	G	2	1	Val_(V)	Gly_(G)	non-synonymous
AE017346.gb	SNP	1047214	CNF03540	442	C	T	6	-1	Gly_(G)	Ser_(S)	non-synonymous
AE017346.gb	SNP	1047343	CNF03540	442	G	T	6	-1	Gln_(Q)	Lys_(K)	non-synonymous
AE017346.gb	SNP	1047616	CNF03540	442	T	G	6	-1	Ile_(I)	Leu_(L)	conservative_non-synonymous
AE017346.gb	SNP	1047618	CNF03540	442	A	C	6	-1	Leu_(L)	Arg_(R)	non-synonymous
AE017346.gb	SNP	1047765	CNF03540	442	G	A	5	-1	Pro_(P)	Leu_(L)	non-synonymous
AE017346.gb	SNP	1047832	CNF03540	442	T	G	5	-1	Ser_(S)	Arg_(R)	non-synonymous
AE017346.gb	SNP	1047924	CNF03540	442	G	A	5	-1	Thr_(T)	Ile_(I)	non-synonymous
AE017346.gb	SNP	1048162	CNF03540	442	G	A	4	-1	Arg_(R)	Stop	new_stop_codon	1047053	1048976	1048162	-0.566
AE017346.gb	SNP	1048296	CNF03540	442	T	C	4	-1	Gln_(Q)	Arg_(R)	non-synonymous
AE017346.gb	SNP	1048416	CNF03540	442	C	T	3	-1	Ser_(S)	Asn_(N)	non-synonymous
AE017346.gb	SNP	1048449	CNF03540	442	A	C	3	-1	Ile_(I)	Ser_(S)	non-synonymous
AE017346.gb	SNP	1048467	CNF03540	442	T	C	3	-1	Asn_(N)	Ser_(S)	non-synonymous
AE017346.gb	SNP	1048479	CNF03540	442	C	A	3	-1	Arg_(R)	Leu_(L)	non-synonymous
AE017346.gb	SNP	1048632	CNF03540	442	T	C	2	-1	Lys_(K)	Arg_(R)	conservative_non-synonymous
AE017346.gb	SNP	1048672	CNF03540	442	A	G	2	-1	Tyr_(Y)	His_(H)	non-synonymous
AE017346.gb	SNP	1048693	CNF03540	442	A	C	2	-1	Phe_(F)	Val_(V)	non-synonymous
AE017346.gb	SNP	1048707	CNF03540	442	G	A	2	-1	Pro_(P)	Leu_(L)	non-synonymous
AE017346.gb	SNP	1051913	CNF03560	443	C	T	3	-1	Glu_(E)	Lys_(K)	non-synonymous
AE017346.gb	SNP	1052461	CNF03560	443	G	T	1	-1	Thr_(T)	Asn_(N)	non-synonymous
AE017346.gb	SNP	1056710	CNF03590	444	G	C	5	-1	Gln_(Q)	Glu_(E)	non-synonymous
AE017346.gb	SNP	1056710	CNF03590	444	G	C	5	-1	Gln_(Q)	Glu_(E)	non-synonymous
AE017346.gb	SNP	1058012	CNF03590	444	A	T	2	-1	Phe_(F)	Ile_(I)	non-synonymous
AE017346.gb	SNP	1058012	CNF03590	444	A	T	2	-1	Phe_(F)	Ile_(I)	non-synonymous
AE017346.gb	SNP	1058048	CNF03590	444	A	C	2	-1	Leu_(L)	Val_(V)	conservative_non-synonymous
AE017346.gb	SNP	1058048	CNF03590	444	A	C	2	-1	Leu_(L)	Val_(V)	conservative_non-synonymous
AE017346.gb	SNP	1059503	CNF03590	444	A	G	2	-1	Ser_(S)	Pro_(P)	non-synonymous
AE017346.gb	SNP	1059503	CNF03590	444	A	G	2	-1	Ser_(S)	Pro_(P)	non-synonymous
AE017346.gb	SNP	1063316	CNF03620	445	C	T	1	1	Ala_(A)	Val_(V)	non-synonymous
AE017346.gb	SNP	1065028	CNF03620	445	C	A	9	1	Pro_(P)	Gln_(Q)	non-synonymous
AE017346.gb	SNP	1066056	CNF03630	446	G	A	8	-1	Ser_(S)	Phe_(F)	non-synonymous
AE017346.gb	SNP	1066858	CNF03630	446	G	A	5	-1	Pro_(P)	Ser_(S)	non-synonymous
AE017346.gb	SNP	1069157	CNF03640	447	G	A	2	1	Arg_(R)	Lys_(K)	conservative_non-synonymous
AE017346.gb	SNP	1069235	CNF03640	447	A	G	2	1	Glu_(E)	Gly_(G)	non-synonymous
AE017346.gb	SNP	1071875	CNF03660	448	A	G	2	1	Lys_(K)	Glu_(E)	non-synonymous
AE017346.gb	SNP	1294578	CNF04460	449	G	A	3	-1	Arg_(R)	Stop	new_stop_codon	1293865	1295288	1294578	-0.491
AE017346.gb	SNP	1294641	CNF04460	449	A	C	3	-1	Stop	Gly_(G)	loss_of_stop_codon
AE017346.gb	SNP	1297030	CNF04470	450	T	C	3	-1	His_(H)	Arg_(R)	non-synonymous
AE017346.gb	SNP	1297228	CNF04470	450	T	C	2	-1	Lys_(K)	Arg_(R)	conservative_non-synonymous
AE017346.gb	SNP	1297300	CNF04470	450	G	A	2	-1	Thr_(T)	Ile_(I)	non-synonymous
AE017346.gb	SNP	1309610	CNF04500	451	T	C	3	1	Met_(M)	Thr_(T)	non-synonymous
AE017346.gb	SNP	1310106	CNF04510	452	A	G	13	-1	Leu_(L)	Pro_(P)	non-synonymous
AE017346.gb	SNP	1310448	CNF04510	452	G	A	11	-1	Ser_(S)	Phe_(F)	non-synonymous
AE017346.gb	SNP	1312974	CNF04520	453	T	C	2	1	Val_(V)	Ala_(A)	non-synonymous
AE017346.gb	SNP	1313531	CNF04530	454	G	C	10	-1	Thr_(T)	Ser_(S)	non-synonymous
AE017346.gb	SNP	1314384	CNF04530	454	T	C	8	-1	Ile_(I)	Val_(V)	conservative_non-synonymous
AE017346.gb	SNP	1314630	CNF04530	454	A	C	8	-1	Ser_(S)	Ala_(A)	non-synonymous
AE017346.gb	SNP	1316450	CNF04530	454	A	G	5	-1	Leu_(L)	Pro_(P)	non-synonymous
AE017346.gb	SNP	1317542	CNF04530	454	A	G	4	-1	Leu_(L)	Ser_(S)	non-synonymous
AE017346.gb	SNP	1324271	CNF04550	455	G	A	3	1	Glu_(E)	Lys_(K)	non-synonymous
AE017346.gb	SNP	1324274	CNF04550	455	A	G	3	1	Thr_(T)	Ala_(A)	non-synonymous
AE017346.gb	SNP	1324368	CNF04550	455	T	A	3	1	Leu_(L)	His_(H)	non-synonymous
AE017346.gb	SNP	1324374	CNF04550	455	C	G	3	1	Pro_(P)	Arg_(R)	non-synonymous
AE017346.gb	SNP	1324403	CNF04550	455	A	C	3	1	Asn_(N)	His_(H)	non-synonymous
AE017346.gb	SNP	1324410	CNF04550	455	G	T	3	1	Gly_(G)	Val_(V)	non-synonymous
AE017346.gb	SNP	1324424	CNF04550	455	A	G	3	1	Lys_(K)	Glu_(E)	non-synonymous
AE017346.gb	SNP	1324427	CNF04550	455	T	A	3	1	Ser_(S)	Thr_(T)	non-synonymous
AE017346.gb	SNP	1324448	CNF04550	455	A	G	3	1	Thr_(T)	Ala_(A)	non-synonymous
AE017346.gb	SNP	1324535	CNF04550	455	T	C	3	1	Ser_(S)	Pro_(P)	non-synonymous
AE017346.gb	SNP	1325516	CNF04560	456	T	C	10	-1	Arg_(R)	Gly_(G)	non-synonymous
AE017346.gb	SNP	1325641	CNF04560	456	C	T	10	-1	Arg_(R)	Lys_(K)	conservative_non-synonymous
AE017346.gb	SNP	1325659	CNF04560	456	A	G	10	-1	Leu_(L)	Ser_(S)	non-synonymous
AE017346.gb	SNP	1329395	CNF04570	457	A	G	3	-1	Val_(V)	Ala_(A)	non-synonymous
AE017346.gb	SNP	1329501	CNF04570	457	T	A	3	-1	Thr_(T)	Ser_(S)	non-synonymous
AE017346.gb	SNP	1329516	CNF04570	457	G	A	3	-1	Pro_(P)	Ser_(S)	non-synonymous
AE017346.gb	SNP	1330437	CNF04570	457	C	T	2	-1	Arg_(R)	Lys_(K)	conservative_non-synonymous
AE017346.gb	SNP	1330440	CNF04570	457	C	T	2	-1	Arg_(R)	Gln_(Q)	non-synonymous
AE017346.gb	SNP	1334889	CNF04590	458	C	T	4	-1	Ala_(A)	Thr_(T)	non-synonymous
AE017346.gb	SNP	1337095	CNF04600	459	A	G	7	-1	Ile_(I)	Thr_(T)	non-synonymous
AE017346.gb	Insertion	1338803	CNF04610	460	1338803	1338804	1	1	1	not_a_multiple_of_three	1338759	1340794	1338803	0.021
AE017346.gb	SNP	1339212	CNF04610	460	C	T	2	1	Ala_(A)	Val_(V)	non-synonymous
AE017346.gb	SNP	1340070	CNF04610	460	T	G	5	1	Asn_(N)	Lys_(K)	non-synonymous
AE017346.gb	SNP	1342526	CNF04620	461	G	A	3	-1	Pro_(P)	Leu_(L)	non-synonymous
AE017346.gb	SNP	1352057	CNF04660	462	A	G	1	1	Asn_(N)	Ser_(S)	non-synonymous
AE017346.gb	SNP	1352221	CNF04660	462	A	G	1	1	Thr_(T)	Ala_(A)	non-synonymous
AE017346.gb	SNP	1354401	CNF04660	462	C	G	10	1	Thr_(T)	Ser_(S)	non-synonymous
AE017346.gb	SNP	1357340	CNF04670	463	A	G	6	-1	Phe_(F)	Leu_(L)	non-synonymous
AE017346.gb	SNP	1357552	CNF04670	463	G	A	6	-1	Pro_(P)	Leu_(L)	non-synonymous
AE017346.gb	SNP	1358897	CNF04670	463	G	A	6	-1	Leu_(L)	Phe_(F)	non-synonymous
AE017346.gb	SNP	1358899	CNF04670	463	C	T	6	-1	Arg_(R)	Lys_(K)	conservative_non-synonymous
AE017346.gb	SNP	1359338	CNF04670	463	G	A	6	-1	Arg_(R)	Cys_(C)	non-synonymous
AE017346.gb	SNP	1359807	CNF04670	463	C	G	6	-1	Glu_(E)	Asp_(D)	conservative_non-synonymous
AE017346.gb	SNP	1359842	CNF04670	463	T	A	6	-1	Arg_(R)	Trp_(W)	non-synonymous
AE017346.gb	SNP	1359968	CNF04670	463	G	A	6	-1	Pro_(P)	Ser_(S)	non-synonymous
AE017346.gb	SNP	1360556	CNF04670	463	G	A	6	-1	Pro_(P)	Ser_(S)	non-synonymous
AE017346.gb	SNP	1361012	CNF04670	463	A	G	6	-1	Cys_(C)	Arg_(R)	non-synonymous
AE017346.gb	SNP	1361146	CNF04670	463	T	C	6	-1	His_(H)	Arg_(R)	non-synonymous
AE017346.gb	SNP	1361783	CNF04670	463	C	T	3	-1	Arg_(R)	Gln_(Q)	non-synonymous
[truncated: 2,190 more rows]
